# Supplementary material for: Melaminium perchlorate monohydrate
Source: Acta Crystallogr Sect E Struct Rep Online. 2010 May 26;66(Pt 6):o1463. doi: 10.1107/S160053681001857X (PMC2979602; doi:10.1107/S160053681001857X)
Supplement: Supplementary file 2 [file e-66-o1463-Isup2.hkl]

# 
# h,k,l, Fc-squared, Fo-squared, sigma(Fo-squared) and status flag 
# 
data_I
_shelx_title ' 1 in P-1' 
_shelx_refln_list_code          4 
_shelx_F_calc_maximum       51.43 
_exptl_crystal_F_000       252.00 
_reflns_d_resolution_high  0.7693 
 
loop_ 
 _symmetry_equiv_pos_as_xyz 
 'x, y, z' 
 '-x, -y, -z' 
 
_cell_length_a     5.6538 
_cell_length_b     7.5526 
_cell_length_c    11.8928 
_cell_angle_alpha 102.724 
_cell_angle_beta   94.582 
_cell_angle_gamma 110.776 
 
_shelx_F_squared_multiplier     1.000 
 
loop_ 
 _refln_index_h 
 _refln_index_k 
 _refln_index_l 
 _refln_F_squared_calc 
 _refln_F_squared_meas 
 _refln_F_squared_sigma 
 _refln_observed_status 
   1   0   0      220.90      225.12      2.39 o 
   2   0   0      559.54      575.37     11.75 o 
   3   0   0      132.46      135.67      3.78 o 
   4   0   0      500.99      503.82     15.08 o 
   5   0   0      331.70      350.04     16.33 o 
   6   0   0       37.79       39.04      5.61 o 
  -7   1   0       40.81       34.27     18.98 o 
  -6   1   0      155.53      147.91      8.73 o 
  -5   1   0       15.83       15.27      3.19 o 
  -4   1   0       11.63       11.07      2.72 o 
  -3   1   0     1305.00     1204.38     19.93 o 
  -2   1   0     2334.10     2291.47     32.01 o 
  -1   1   0     1614.01     1578.81     41.88 o 
   0   1   0       17.55       13.78      1.26 o 
   2   1   0       73.13       95.21      4.40 o 
   3   1   0       83.58       76.44      3.21 o 
   4   1   0      125.22      119.38      5.02 o 
   5   1   0       31.13       28.22      3.90 o 
   6   1   0       21.38       20.23      3.99 o 
  -7   2   0        0.00        2.28      2.50 o 
  -6   2   0      151.56      138.22     12.84 o 
  -5   2   0      595.67      633.08     12.89 o 
  -4   2   0      313.86      329.25      7.11 o 
  -3   2   0      357.72      374.48      8.27 o 
  -2   2   0      311.08      313.74      3.30 o 
   0   2   0     2498.19     2342.71     32.97 o 
   1   2   0      317.27      354.81      4.48 o 
   2   2   0       62.81       71.24      3.71 o 
   3   2   0       46.18       48.68      3.12 o 
   4   2   0      201.13      214.27      5.87 o 
   5   2   0       55.27       52.53      3.54 o 
   6   2   0        9.66        6.09      2.62 o 
  -7   3   0       57.60       55.25      6.01 o 
  -6   3   0        0.02        2.13      2.61 o 
  -5   3   0        6.31        4.73      1.84 o 
  -4   3   0       65.73       52.52      3.80 o 
  -3   3   0      515.23      566.37     14.26 o 
  -2   3   0      297.06      353.50      8.12 o 
  -1   3   0        0.09       -0.23      1.85 o 
   0   3   0       69.86       83.00      2.74 o 
   1   3   0       97.31       96.74      3.85 o 
   2   3   0       11.07       17.97      2.98 o 
   3   3   0       60.97       58.88      4.79 o 
   4   3   0       61.64       59.97      3.62 o 
   5   3   0        0.91       -0.33      2.52 o 
  -7   4   0       22.77       22.71      6.08 o 
  -6   4   0      138.44      143.30     10.09 o 
  -5   4   0       22.59       22.99      2.83 o 
  -4   4   0        0.65        1.70      1.92 o 
  -3   4   0       69.31       73.55      4.90 o 
  -2   4   0      809.63      904.66      9.17 o 
  -1   4   0       13.77        8.76      1.93 o 
   0   4   0      175.11      149.97      4.27 o 
   1   4   0       19.38       23.57      3.11 o 
   2   4   0       98.07       88.61      6.53 o 
   3   4   0      157.19      164.97      8.53 o 
   4   4   0      122.11      117.41      7.47 o 
  -7   5   0        0.03        1.31      3.15 o 
  -6   5   0        4.15        1.86      2.89 o 
  -5   5   0       57.62       58.42      2.97 o 
  -4   5   0       74.45       85.19      4.59 o 
  -3   5   0       20.33       19.47      2.58 o 
  -2   5   0       67.70       71.06      3.02 o 
  -1   5   0        0.76        0.90      2.06 o 
   0   5   0       42.91       42.43      3.39 o 
   1   5   0      404.22      402.45      7.77 o 
   2   5   0       57.16       59.65      4.32 o 
   3   5   0        3.30        4.40      1.73 o 
   4   5   0        0.35        1.23      2.62 o 
  -6   6   0      147.27      125.34      8.54 o 
  -5   6   0        1.24        5.36      2.38 o 
  -4   6   0       49.71       43.47      3.28 o 
  -3   6   0       56.17       54.92      3.50 o 
  -2   6   0      344.54      363.02      6.23 o 
  -1   6   0      583.59      612.52     16.75 o 
   0   6   0       57.47       51.48      3.26 o 
   1   6   0        4.91        4.29      1.88 o 
   2   6   0      137.07      129.67      9.65 o 
   3   6   0      156.70      163.87      9.03 o 
  -6   7   0        1.15        2.64      2.81 o 
  -5   7   0      171.52      182.63     10.27 o 
  -4   7   0        2.01        5.50      2.32 o 
  -3   7   0      179.58      171.27      5.52 o 
  -2   7   0       77.31       80.54      4.58 o 
  -1   7   0        0.04        1.55      1.65 o 
   0   7   0      258.20      256.09      7.60 o 
   1   7   0       18.87       16.08      4.21 o 
   2   7   0       42.91       40.16      5.08 o 
  -5   8   0      148.50      164.67     10.71 o 
  -4   8   0        8.68        7.42      2.67 o 
  -3   8   0       12.52       11.47      2.24 o 
  -2   8   0      135.55      140.13      7.16 o 
  -1   8   0       49.84       48.69      4.55 o 
   0   8   0      144.92      145.70      6.78 o 
   1   8   0       10.42        8.22      4.13 o 
  -4   9   0       30.47       32.96      3.88 o 
  -3   9   0       74.44       72.54      5.13 o 
  -2   9   0       56.22       59.75      5.64 o 
  -1   9   0       12.61        9.13      2.60 o 
   1  -9   1       81.03       75.35      5.95 o 
   2  -9   1        6.49        6.94      2.19 o 
   3  -9   1       33.71       32.84      3.67 o 
   4  -9   1       16.33       16.00      6.68 o 
  -1  -8   1        5.73        9.80      3.41 o 
   0  -8   1       41.34       38.81      6.23 o 
   1  -8   1       41.02       44.48      3.79 o 
   2  -8   1       64.83       64.66      4.16 o 
   3  -8   1      124.35      129.22      6.08 o 
   4  -8   1      182.96      171.28      9.74 o 
   5  -8   1        0.00       -0.15      2.79 o 
   6  -8   1       88.82       75.69      8.26 o 
  -2  -7   1        0.56        3.20      2.97 o 
  -1  -7   1       10.81       13.60      3.76 o 
   0  -7   1       55.75       53.82      3.90 o 
   1  -7   1      170.00      166.06      6.63 o 
   2  -7   1       11.48        7.48      2.66 o 
   3  -7   1       97.33       84.25      3.73 o 
   4  -7   1      159.55      159.06      5.93 o 
   5  -7   1      491.65      507.95     17.70 o 
   6  -7   1       81.56       96.53      9.30 o 
  -3  -6   1        0.08        1.48      3.48 o 
  -2  -6   1      243.95      251.13     11.05 o 
  -1  -6   1      159.49      149.04      7.04 o 
   0  -6   1       30.36       28.79      2.83 o 
   1  -6   1       17.74       22.08      3.55 o 
   2  -6   1      237.88      244.64      5.89 o 
   3  -6   1      251.13      244.06      6.01 o 
   4  -6   1      115.17      100.01      3.94 o 
   5  -6   1      403.80      417.34     13.43 o 
   6  -6   1       75.03       68.34      6.00 o 
  -4  -5   1       27.04       27.30      6.52 o 
  -3  -5   1        6.55        7.60      3.38 o 
  -2  -5   1      131.33      121.08      4.14 o 
  -1  -5   1      113.56      113.48      5.10 o 
   0  -5   1      408.42      408.09      8.88 o 
   1  -5   1       32.23       37.08      2.86 o 
   2  -5   1        0.61       -0.30      1.84 o 
   3  -5   1        4.50        6.32      2.14 o 
   4  -5   1      144.74      135.15      5.24 o 
   5  -5   1      167.38      174.65      8.86 o 
   6  -5   1      179.48      166.71      8.95 o 
   7  -5   1        0.05        2.08      2.60 o 
  -5  -4   1        0.09        1.32      1.94 o 
  -4  -4   1       63.05       61.79      7.17 o 
  -3  -4   1      252.16      253.83      6.84 o 
  -2  -4   1       22.26       24.55      3.32 o 
  -1  -4   1        5.69        8.07      2.25 o 
   0  -4   1      306.23      321.69      5.83 o 
   1  -4   1     1009.01     1001.54     11.99 o 
   2  -4   1       61.01       75.03      3.80 o 
   3  -4   1       47.31       51.53      2.89 o 
   4  -4   1       78.28       67.12      3.27 o 
   5  -4   1       55.87       46.47      2.80 o 
   6  -4   1       55.71       52.68      6.86 o 
   7  -4   1        3.15        3.57      3.69 o 
  -5  -3   1      218.46      237.41     12.23 o 
  -4  -3   1       64.01       60.86      3.59 o 
  -3  -3   1       24.79       25.00      3.90 o 
  -2  -3   1        5.93        6.69      2.35 o 
  -1  -3   1       34.99       33.12      2.26 o 
   0  -3   1       17.01       12.73      1.48 o 
   1  -3   1      383.62      445.71      9.64 o 
   2  -3   1      215.83      233.16      3.00 o 
   3  -3   1      707.65      816.17     16.78 o 
   4  -3   1      537.50      527.72     10.88 o 
   5  -3   1      145.50      143.65      4.62 o 
   6  -3   1        0.00        3.29      3.29 o 
   7  -3   1        3.20        2.71      2.91 o 
  -6  -2   1        7.63        8.32      4.04 o 
  -5  -2   1       68.40       61.01      4.13 o 
  -4  -2   1      595.80      605.53     10.52 o 
  -3  -2   1        7.72        9.43      2.38 o 
  -2  -2   1        5.77        4.54      1.69 o 
  -1  -2   1       98.43      116.54      4.31 o 
   0  -2   1      371.45      371.75      3.03 o 
   1  -2   1     1686.60     1751.07     17.90 o 
   2  -2   1       19.87       29.32      1.10 o 
   3  -2   1       16.88       15.82      1.42 o 
   4  -2   1      565.54      578.92     10.34 o 
   5  -2   1      401.40      434.46     18.14 o 
   6  -2   1      226.01      228.38      9.88 o 
   7  -2   1        5.91        7.52      3.14 o 
  -6  -1   1      131.80      117.55      7.02 o 
  -5  -1   1       12.69       15.29      2.92 o 
  -4  -1   1        2.99        4.69      3.22 o 
  -3  -1   1      135.10      139.13      3.90 o 
  -2  -1   1       40.58       39.86      2.63 o 
  -1  -1   1     1493.25     1359.13     19.01 o 
   0  -1   1       41.41       38.43      2.16 o 
   1  -1   1     1527.08     1384.29     17.03 o 
   2  -1   1      746.58      754.67      7.09 o 
   3  -1   1      133.46      107.71      3.17 o 
   4  -1   1     1132.82     1220.10     16.55 o 
   5  -1   1      359.39      353.88      6.70 o 
   6  -1   1        0.75        1.48      3.36 o 
  -6   0   1        0.01        1.42      2.03 o 
  -5   0   1      113.29      105.77      4.76 o 
  -4   0   1      428.51      411.95      7.31 o 
  -3   0   1      414.79      412.50      5.69 o 
  -2   0   1     1989.31     1936.13     26.50 o 
  -1   0   1      345.04      335.32      3.98 o 
   1   0   1      779.12      766.18      5.16 o 
   2   0   1      286.14      305.31      3.42 o 
   3   0   1      592.72      575.51     15.58 o 
   4   0   1       19.80       15.94      2.48 o 
   5   0   1      316.43      335.29      9.83 o 
   6   0   1        4.87        4.22      3.69 o 
  -7   1   1      207.69      195.04     14.47 o 
  -6   1   1       20.49       19.06      3.53 o 
  -5   1   1      257.92      272.00      7.73 o 
  -4   1   1      267.06      272.10      7.21 o 
  -3   1   1       63.43       76.05      2.86 o 
  -2   1   1      462.47      417.97      4.49 o 
  -1   1   1      809.49      821.05      6.60 o 
   0   1   1        0.71        0.14      0.46 o 
   2   1   1      112.80      103.50      8.88 o 
   3   1   1      199.36      212.28      5.59 o 
   4   1   1      215.52      225.40      6.46 o 
   5   1   1      113.53      101.77      5.33 o 
   6   1   1        0.49        2.18      3.25 o 
  -7   2   1      191.39      194.81     14.87 o 
  -6   2   1       12.02        9.88      2.95 o 
  -5   2   1      124.98      113.98      5.59 o 
  -4   2   1      671.38      701.86      9.46 o 
  -3   2   1       12.37       15.66      2.19 o 
  -2   2   1      642.60      666.08      7.85 o 
  -1   2   1        1.06        0.54      0.94 o 
   0   2   1      136.86      113.80      2.47 o 
   1   2   1      254.21      299.94     10.87 o 
   2   2   1     1447.18     1516.73     17.59 o 
   3   2   1       13.04       14.63      3.56 o 
   4   2   1        0.15        0.64      2.21 o 
   5   2   1       32.17       31.19      3.83 o 
  -7   3   1        5.27        5.96      4.33 o 
  -6   3   1      166.00      159.62      6.56 o 
  -5   3   1       80.34       78.87      3.96 o 
  -4   3   1        3.58        4.65      2.33 o 
  -3   3   1       26.60       18.79      2.01 o 
  -2   3   1      868.72      949.35      8.67 o 
  -1   3   1      804.65      797.77     11.17 o 
   0   3   1     1571.46     1646.16     22.51 o 
   1   3   1       73.30       81.85      4.63 o 
   2   3   1       79.17       76.84      4.60 o 
   3   3   1      359.69      383.47     10.29 o 
   4   3   1       73.27       78.26      4.67 o 
   5   3   1       66.09       61.55      5.66 o 
  -7   4   1       19.98       19.75      4.49 o 
  -6   4   1       31.82       31.11      4.25 o 
  -5   4   1      396.67      399.44      7.84 o 
  -4   4   1        4.24        3.84      1.97 o 
  -3   4   1       18.17       22.19      2.07 o 
  -2   4   1      377.62      408.28      6.31 o 
  -1   4   1       85.33       76.12      5.43 o 
   0   4   1      787.79      785.70     18.90 o 
   1   4   1      200.94      192.52     13.86 o 
   2   4   1       94.60      103.23      4.69 o 
   3   4   1       22.79       21.08      3.59 o 
   4   4   1      101.82      103.31      9.32 o 
  -7   5   1       24.09       22.18      5.67 o 
  -6   5   1      125.68      112.56      7.34 o 
  -5   5   1       99.03       88.28      3.98 o 
  -4   5   1      137.19      132.24      4.39 o 
  -3   5   1        9.42        7.03      2.11 o 
  -2   5   1       73.64       66.56      5.11 o 
  -1   5   1     2644.91     2921.13     79.73 o 
   0   5   1       11.17       13.09      3.04 o 
   1   5   1      363.17      373.63      7.36 o 
   2   5   1      192.81      190.06      7.21 o 
   3   5   1      252.00      244.08     10.80 o 
   4   5   1       91.99      106.94     10.89 o 
  -6   6   1       80.92       87.98      8.80 o 
  -5   6   1      350.41      342.92      9.25 o 
  -4   6   1      493.12      509.21      8.51 o 
  -3   6   1       53.48       54.86      3.70 o 
  -2   6   1       52.47       45.95      4.03 o 
  -1   6   1      226.72      219.62      6.09 o 
   0   6   1      828.43      891.30     13.46 o 
   1   6   1       66.47       77.40      5.89 o 
   2   6   1        0.07        0.48      1.67 o 
   3   6   1        5.81        6.47      2.61 o 
  -6   7   1      277.26      301.53     16.16 o 
  -5   7   1       31.35       25.68      3.93 o 
  -4   7   1      329.45      305.43      8.49 o 
  -3   7   1      146.30      145.98      6.21 o 
  -2   7   1      310.39      328.09      8.99 o 
  -1   7   1      211.85      216.95      7.72 o 
   0   7   1        0.44        0.75      2.04 o 
   1   7   1       92.77       90.55      5.57 o 
   2   7   1       21.57       21.53      5.97 o 
  -5   8   1      286.65      295.21     12.38 o 
  -4   8   1      128.16      123.98      6.70 o 
  -3   8   1      151.19      140.19      9.33 o 
  -2   8   1        6.76        7.74      2.29 o 
  -1   8   1        7.22        8.66      2.46 o 
   0   8   1       57.06       52.20      4.02 o 
   1   8   1       69.68       59.05      9.19 o 
  -4   9   1        5.11        4.28      3.30 o 
  -3   9   1        1.29        1.93      3.27 o 
  -2   9   1        6.63        7.10      3.29 o 
  -1   9   1      120.23      107.32      9.38 o 
   0  -9   2      289.95      307.51     17.18 o 
   1  -9   2      136.50      144.25      7.86 o 
   2  -9   2      104.85      106.36      6.24 o 
   3  -9   2       39.38       33.90      3.57 o 
   4  -9   2        0.16       -0.60      2.30 o 
   5  -9   2       17.56       12.73      4.90 o 
  -1  -8   2      342.58      374.44     10.83 o 
   0  -8   2      256.90      256.78     13.90 o 
   1  -8   2      264.98      264.11     10.30 o 
   2  -8   2       49.90       42.67      3.91 o 
   3  -8   2       66.07       64.07      4.22 o 
   4  -8   2      306.99      320.00     25.82 o 
   5  -8   2       43.43       38.98      4.79 o 
   6  -8   2        0.26        0.59      2.29 o 
  -2  -7   2       52.84       45.85      5.03 o 
  -1  -7   2       28.36       28.23      6.33 o 
   0  -7   2       85.19       89.70      4.81 o 
   1  -7   2      334.12      331.12     13.09 o 
   2  -7   2       42.53       40.42      3.74 o 
   3  -7   2      335.64      335.36      7.36 o 
   4  -7   2        0.02        1.24      1.53 o 
   5  -7   2      127.94      131.59      7.99 o 
   6  -7   2       81.83       87.35      9.22 o 
  -3  -6   2        1.81        1.75      2.20 o 
  -2  -6   2      238.56      237.40      9.40 o 
  -1  -6   2      178.06      177.42      5.38 o 
   0  -6   2       22.51       21.34      2.91 o 
   1  -6   2        4.84        7.90      2.80 o 
   2  -6   2       15.90       16.76      3.23 o 
   3  -6   2      267.25      281.50      6.74 o 
   4  -6   2       45.19       42.86      3.23 o 
   5  -6   2        0.02        0.23      2.90 o 
   6  -6   2        0.84        2.30      3.47 o 
  -4  -5   2       32.14       32.43      7.31 o 
  -3  -5   2      195.59      196.72     11.18 o 
  -2  -5   2       10.70        9.84      5.10 o 
  -1  -5   2        6.64        4.98      1.72 o 
   0  -5   2      581.48      601.96      7.86 o 
   1  -5   2      431.15      443.96      8.52 o 
   2  -5   2        3.01        6.50      1.93 o 
   3  -5   2        4.05        3.12      1.45 o 
   4  -5   2      162.89      150.89      8.29 o 
   5  -5   2       83.40       86.81      6.34 o 
   6  -5   2      156.31      154.64     10.45 o 
   7  -5   2        9.18        8.48      3.69 o 
  -5  -4   2        2.03        3.09      2.82 o 
  -4  -4   2        6.02        4.89      4.28 o 
  -3  -4   2      118.45      112.70      3.86 o 
  -2  -4   2      749.37      797.26     13.61 o 
  -1  -4   2       18.73       20.20      3.09 o 
   0  -4   2       88.10       94.14      3.02 o 
   1  -4   2      700.52      762.85      8.16 o 
   2  -4   2      500.10      496.13      7.24 o 
   3  -4   2        6.30        6.60      1.59 o 
   4  -4   2        2.51        3.83      1.93 o 
   5  -4   2        0.51        1.38      3.02 o 
   6  -4   2        1.26        2.32      3.40 o 
   7  -4   2      219.18      221.41     13.48 o 
  -5  -3   2       56.26       68.56      6.25 o 
  -4  -3   2       25.95       23.34      2.84 o 
  -3  -3   2       28.32       33.56      3.90 o 
  -2  -3   2       75.46       74.44      8.72 o 
  -1  -3   2     1677.29     1729.39     29.72 o 
   0  -3   2     1344.94     1255.42      8.76 o 
   1  -3   2        0.72       -0.11      0.98 o 
   2  -3   2      283.34      254.33      4.22 o 
   3  -3   2        1.36        1.39      0.57 o 
   4  -3   2      388.75      378.51      7.95 o 
   5  -3   2      497.58      501.21     13.06 o 
   6  -3   2      111.94      106.45      9.03 o 
   7  -3   2       52.31       49.73      7.25 o 
  -6  -2   2        6.87       10.07      4.40 o 
  -5  -2   2       82.75       74.28      5.24 o 
  -4  -2   2       17.84       14.94      3.11 o 
  -3  -2   2      512.46      515.91     14.87 o 
  -2  -2   2       94.03       79.77      2.21 o 
  -1  -2   2      201.57      170.43      3.23 o 
   0  -2   2      501.23      483.99      3.19 o 
   1  -2   2      395.79      325.38      5.10 o 
   2  -2   2       65.88       56.61      1.87 o 
   3  -2   2     1064.14     1043.31     25.16 o 
   4  -2   2       63.27       53.28      4.71 o 
   5  -2   2       32.28       28.23      5.62 o 
   6  -2   2       75.29       77.03      7.46 o 
   7  -2   2       75.88       53.14     25.23 o 
  -6  -1   2       21.06       20.57      6.24 o 
  -5  -1   2       41.87       38.91      3.36 o 
  -4  -1   2        9.63       16.02      3.57 o 
  -3  -1   2     1363.85     1415.82     47.38 o 
  -2  -1   2        7.38        7.04      4.82 o 
  -1  -1   2      509.63      489.63      3.95 o 
   1  -1   2      974.33      952.20      7.47 o 
   2  -1   2     1686.95     1797.80     24.97 o 
   3  -1   2      114.98      114.07      5.77 o 
   4  -1   2     1208.62     1203.24     29.51 o 
   5  -1   2       11.98       12.35      2.20 o 
   6  -1   2      123.43      125.76     10.66 o 
  -6   0   2      169.40      186.69      9.97 o 
  -5   0   2       38.31       37.87      3.32 o 
  -4   0   2       66.27       60.52      4.00 o 
  -3   0   2        0.06        0.70      1.30 o 
  -2   0   2      495.50      466.99      4.72 o 
  -1   0   2     1977.31     2080.24     44.88 o 
   0   0   2       45.39       35.71      0.78 o 
   2   0   2       40.78       51.11      2.95 o 
   3   0   2       46.15       44.01      2.52 o 
   4   0   2       10.06       12.02      3.77 o 
   5   0   2        3.28        3.60      1.97 o 
   6   0   2        6.41        7.89      4.44 o 
  -7   1   2      139.95      128.51      9.78 o 
  -6   1   2       18.15       19.40      4.09 o 
  -5   1   2      275.09      287.52      7.60 o 
  -4   1   2      602.93      601.38      9.21 o 
  -3   1   2      551.99      576.05      7.05 o 
  -2   1   2       30.21       40.56      2.24 o 
  -1   1   2      373.29      378.93      3.93 o 
   1   1   2       49.75       62.32      1.99 o 
   2   1   2      569.48      568.68     24.61 o 
   3   1   2        5.13        4.62      2.66 o 
   4   1   2        0.61        1.30      1.55 o 
   5   1   2        5.24        5.45      2.43 o 
   6   1   2       42.97       41.55      7.45 o 
  -7   2   2        4.12        6.47      3.85 o 
  -6   2   2      493.66      518.69     13.72 o 
  -5   2   2      129.76      129.73      6.03 o 
  -4   2   2       83.61       80.95      5.73 o 
  -3   2   2       11.79       13.48      2.09 o 
  -2   2   2       73.24       43.72      1.95 o 
  -1   2   2        9.40        5.21      1.26 o 
   0   2   2     1215.15     1241.14      9.99 o 
   1   2   2      612.47      633.07     19.99 o 
   2   2   2     2640.67     2806.99     37.03 o 
   3   2   2       19.73       23.15      4.07 o 
   4   2   2      105.14      105.46      5.41 o 
   5   2   2        1.47        2.14      2.56 o 
  -7   3   2        0.44        1.05      2.99 o 
  -6   3   2        8.85        7.86      2.16 o 
  -5   3   2      485.83      502.50     10.83 o 
  -4   3   2       24.47       26.12      2.87 o 
  -3   3   2       13.14       16.00      2.30 o 
  -2   3   2      269.01      288.45      4.60 o 
  -1   3   2       82.19       68.00      1.74 o 
   0   3   2      159.15      150.46      3.78 o 
   1   3   2      118.48      134.91      4.77 o 
   2   3   2      199.06      215.33      5.30 o 
   3   3   2      434.47      435.39      8.98 o 
   4   3   2      296.72      309.52     10.37 o 
   5   3   2      121.76      117.73      5.67 o 
  -7   4   2       69.74       74.37      6.69 o 
  -6   4   2       45.40       41.61      4.11 o 
  -5   4   2       58.56       55.71      3.70 o 
  -4   4   2       13.11       13.00      2.86 o 
  -3   4   2       16.39       15.69      2.24 o 
  -2   4   2      355.60      340.68      6.11 o 
  -1   4   2      331.11      366.95      6.31 o 
   0   4   2        0.03        3.01      2.39 o 
   1   4   2       26.09       26.41      3.08 o 
   2   4   2       36.16       35.57      3.48 o 
   3   4   2      186.41      172.50      6.39 o 
   4   4   2      151.13      138.28      6.88 o 
  -7   5   2       16.85       18.38      5.87 o 
  -6   5   2       80.56       77.45      4.55 o 
  -5   5   2       95.54      107.28      6.52 o 
  -4   5   2      163.54      150.73      4.65 o 
  -3   5   2       14.57       14.49      3.00 o 
  -2   5   2       64.86       64.88      3.72 o 
  -1   5   2      615.17      632.16     10.32 o 
   0   5   2      331.20      309.56      7.03 o 
   1   5   2       83.35       83.60      4.55 o 
   2   5   2        0.10        1.63      1.83 o 
   3   5   2       39.20       41.23      3.96 o 
  -6   6   2       19.42       19.14      5.53 o 
  -5   6   2        0.77        1.18      1.57 o 
  -4   6   2       10.03       14.46      3.11 o 
  -3   6   2      615.60      599.67     17.21 o 
  -2   6   2      265.32      251.63      6.01 o 
  -1   6   2        0.16        1.06      2.22 o 
   0   6   2       21.68       19.75      3.13 o 
   1   6   2      119.88      111.41      4.84 o 
   2   6   2      193.01      174.36     20.33 o 
   3   6   2       46.17       51.06      5.87 o 
  -6   7   2      261.01      277.54     12.40 o 
  -5   7   2      303.26      322.14     12.89 o 
  -4   7   2       64.53       56.48      4.11 o 
  -3   7   2       85.63       81.72      4.78 o 
  -2   7   2      205.03      208.64      7.45 o 
  -1   7   2      448.04      458.42     16.15 o 
   0   7   2       21.08       22.90      3.60 o 
   1   7   2       47.85       49.96      5.48 o 
   2   7   2        0.15        0.75      4.21 o 
  -5   8   2       15.38       13.98      2.98 o 
  -4   8   2       49.06       52.70      8.32 o 
  -3   8   2      140.56      118.58     10.60 o 
  -2   8   2       75.82       75.28      6.14 o 
  -1   8   2        8.63        9.62      3.67 o 
   0   8   2        6.63        6.43      3.97 o 
  -4   9   2       18.04       18.06      4.37 o 
  -3   9   2       14.85       10.48      4.66 o 
  -2   9   2      208.16      199.00     25.10 o 
   0  -9   3        0.10        0.48      2.57 o 
   1  -9   3       21.43       16.03      4.11 o 
   2  -9   3       57.26       56.93      4.51 o 
   3  -9   3      110.78      114.98      6.66 o 
   4  -9   3       56.38       59.60      8.91 o 
   5  -9   3        0.18        0.92      1.55 o 
  -1  -8   3       78.14       75.60      5.53 o 
   0  -8   3      109.23      106.36      9.46 o 
   1  -8   3       95.93      101.10      5.04 o 
   2  -8   3      188.78      189.11      6.46 o 
   3  -8   3       72.01       63.20      4.00 o 
   4  -8   3       40.32       41.40      5.29 o 
   5  -8   3       47.47       62.32      6.34 o 
  -2  -7   3        8.12        7.04      3.22 o 
  -1  -7   3       28.35       27.62      5.00 o 
   0  -7   3      104.01       89.04      4.04 o 
   1  -7   3      250.12      235.51      7.61 o 
   2  -7   3      570.66      579.63      8.64 o 
   3  -7   3       61.88       57.19      3.08 o 
   4  -7   3      164.45      175.67     10.77 o 
   5  -7   3        0.00       -0.18      2.91 o 
   6  -7   3       60.34       61.52      6.73 o 
  -3  -6   3        0.05        0.75      3.31 o 
  -2  -6   3      131.26      130.12      7.76 o 
  -1  -6   3        9.95       11.19      3.33 o 
   0  -6   3        9.33       12.15      3.40 o 
   1  -6   3      173.36      170.45      4.97 o 
   2  -6   3      587.16      593.77      9.01 o 
   3  -6   3      218.69      233.33      8.68 o 
   4  -6   3       75.50       80.49      5.16 o 
   5  -6   3      123.06      122.42      5.76 o 
   6  -6   3        4.06        6.31      4.08 o 
  -4  -5   3       28.40       27.24      3.89 o 
  -3  -5   3        3.81        2.08      3.14 o 
  -2  -5   3      237.59      235.71      8.19 o 
  -1  -5   3      674.38      696.99      8.83 o 
   0  -5   3      200.81      218.06      6.12 o 
   1  -5   3      617.63      635.08      8.16 o 
   2  -5   3      275.85      261.48      5.45 o 
   3  -5   3      328.18      334.56      6.09 o 
   4  -5   3        4.76        2.77      1.75 o 
   5  -5   3      312.97      328.61     11.81 o 
   6  -5   3      112.83      114.47      9.55 o 
  -5  -4   3       64.21       70.14      7.84 o 
  -4  -4   3       25.75       28.47      4.60 o 
  -3  -4   3        4.28        4.06      1.42 o 
  -2  -4   3       10.82       12.06      4.41 o 
  -1  -4   3     1176.14     1177.00     25.68 o 
   0  -4   3      134.21      133.18      3.16 o 
   1  -4   3        7.28        7.19      2.10 o 
   2  -4   3        1.58        2.00      1.10 o 
   3  -4   3      248.55      228.72     16.36 o 
   4  -4   3      283.48      282.00     10.30 o 
   5  -4   3      121.70      130.51      8.50 o 
   6  -4   3        0.28        1.21      3.42 o 
   7  -4   3       17.62       17.03      6.01 o 
  -5  -3   3       43.08       35.39      7.90 o 
  -4  -3   3      484.36      503.38     16.42 o 
  -3  -3   3      408.30      375.81     16.40 o 
  -2  -3   3      637.99      631.85     28.71 o 
  -1  -3   3       79.92       75.01      3.52 o 
   1  -3   3      144.00      123.03      2.29 o 
   2  -3   3      391.13      364.34      7.96 o 
   3  -3   3      855.32      882.73     13.76 o 
   4  -3   3        4.24        3.20      0.59 o 
   5  -3   3      179.96      159.73      7.85 o 
   6  -3   3       48.39       48.88      7.15 o 
   7  -3   3       15.69       18.80     11.50 o 
  -6  -2   3      119.03      122.67     10.55 o 
  -5  -2   3      282.49      288.04     11.39 o 
  -4  -2   3        2.20        4.21      2.38 o 
  -3  -2   3      221.09      195.66     13.77 o 
  -2  -2   3      102.13       87.12      5.20 o 
  -1  -2   3       67.34       54.46      3.27 o 
   1  -2   3      304.73      262.16      2.23 o 
   2  -2   3      253.69      281.71      6.57 o 
   3  -2   3        1.45        1.32      0.45 o 
   4  -2   3      765.95      773.98     13.83 o 
   5  -2   3      429.39      413.71     29.55 o 
   6  -2   3       39.40       45.05      9.73 o 
  -6  -1   3        0.75        2.61      2.32 o 
  -5  -1   3      177.96      174.08     10.39 o 
  -4  -1   3      489.65      540.09     16.15 o 
  -3  -1   3      135.20      126.07      6.58 o 
  -2  -1   3     1477.64     1554.68     10.99 o 
  -1  -1   3        0.27       -0.10      0.51 o 
   0  -1   3       44.34       48.92      1.51 o 
   1  -1   3     1493.39     1375.25     12.87 o 
   2  -1   3     1501.13     1393.44     15.53 o 
   3  -1   3      410.17      453.05     10.00 o 
   4  -1   3       16.99       16.03      4.33 o 
   5  -1   3      285.39      302.85     14.84 o 
   6  -1   3       44.17       49.17      8.38 o 
  -6   0   3       71.61       71.49      3.94 o 
  -5   0   3       42.25       44.20      3.76 o 
  -4   0   3        0.25        1.46      2.39 o 
  -3   0   3       18.53       19.50      3.40 o 
  -2   0   3     1122.51     1276.71     17.33 o 
   0   0   3      888.84      897.61      5.91 o 
   1   0   3      365.85      383.68      5.16 o 
   2   0   3        1.27        6.39      1.18 o 
   3   0   3       47.51       44.68      3.70 o 
   4   0   3      573.52      579.87     16.73 o 
   5   0   3      164.54      174.90      8.94 o 
   6   0   3       97.33       92.82      7.33 o 
  -7   1   3      168.73      176.28     20.71 o 
  -6   1   3      263.35      272.36      9.62 o 
  -5   1   3        0.80        0.48      2.24 o 
  -4   1   3       76.27       73.21      4.82 o 
  -3   1   3      819.13      811.34     10.65 o 
  -2   1   3       49.80       46.97      1.70 o 
  -1   1   3      274.43      278.67      2.38 o 
   0   1   3     2046.70     1924.79     19.28 o 
   1   1   3       31.75       23.09      1.53 o 
   2   1   3      470.87      505.43     10.72 o 
   3   1   3       86.73       83.55      3.97 o 
   4   1   3       87.38       89.43      4.99 o 
   5   1   3      136.54      122.68      7.14 o 
   6   1   3       16.53       15.86      9.74 o 
  -7   2   3      185.96      175.85     13.24 o 
  -6   2   3       40.27       44.50      3.76 o 
  -5   2   3      146.22      139.21      5.83 o 
  -4   2   3       13.34       18.48      4.06 o 
  -3   2   3       75.73       75.72      3.10 o 
  -2   2   3      563.58      555.51     18.86 o 
  -1   2   3      471.65      424.75      5.27 o 
   0   2   3      522.44      564.27      6.19 o 
   1   2   3       14.44       16.52      2.30 o 
   2   2   3        0.09        1.27      1.48 o 
   3   2   3      746.69      789.59     14.68 o 
   4   2   3       82.58       76.21      5.38 o 
   5   2   3        1.91        2.87      2.11 o 
  -7   3   3        0.76        2.25      2.36 o 
  -6   3   3      296.57      289.46      9.68 o 
  -5   3   3       14.19       12.90      2.40 o 
  -4   3   3      305.51      317.73      6.94 o 
  -3   3   3       15.35       13.16      2.51 o 
  -2   3   3      176.59      189.68      3.09 o 
  -1   3   3      658.67      695.85      7.64 o 
   0   3   3      335.14      337.53      4.80 o 
   1   3   3       93.45       87.69      4.17 o 
   2   3   3      381.25      362.29      6.93 o 
   3   3   3      227.37      217.18      5.41 o 
   4   3   3      130.99      123.29      7.77 o 
   5   3   3       36.79       40.51      4.59 o 
  -7   4   3       41.11       36.85      6.17 o 
  -6   4   3       35.60       36.55      3.88 o 
  -5   4   3      142.66      139.48      5.02 o 
  -4   4   3       90.89       87.33      4.06 o 
  -3   4   3       93.53      107.39      4.10 o 
  -2   4   3      162.66      146.01      5.11 o 
  -1   4   3      636.55      627.11      7.76 o 
   0   4   3       16.90       18.97      2.87 o 
   1   4   3       25.97       27.18      3.22 o 
   2   4   3      210.23      201.36      5.62 o 
   3   4   3      844.20      876.44     20.43 o 
   4   4   3       15.51       10.09      2.62 o 
  -7   5   3       24.61       22.29      8.31 o 
  -6   5   3       14.88       14.90      3.45 o 
  -5   5   3      373.59      380.38     10.08 o 
  -4   5   3       39.90       40.20      2.96 o 
  -3   5   3      147.51      143.74      4.99 o 
  -2   5   3       26.57       22.52      2.89 o 
  -1   5   3       13.64       10.46      2.24 o 
   0   5   3     1274.40     1329.69     22.23 o 
   1   5   3       92.51       92.86      4.90 o 
   2   5   3        8.70        8.86      2.94 o 
   3   5   3       11.20        8.48      2.62 o 
  -6   6   3      130.15      140.26      6.29 o 
  -5   6   3       60.86       55.49      4.75 o 
  -4   6   3        3.20        3.90      2.43 o 
  -3   6   3        1.86        1.61      1.46 o 
  -2   6   3      426.87      424.29     12.27 o 
  -1   6   3      329.36      333.00      9.44 o 
   0   6   3       53.94       49.61      4.00 o 
   1   6   3       96.95       92.69      4.92 o 
   2   6   3       29.46       24.39      4.62 o 
  -6   7   3       46.15       24.86      6.73 o 
  -5   7   3      142.31      161.90      8.95 o 
  -4   7   3       45.55       39.34      9.01 o 
  -3   7   3       15.18       18.12      4.75 o 
  -2   7   3       65.68       66.34      4.81 o 
  -1   7   3      152.25      147.44     13.13 o 
   0   7   3      105.23       93.45      7.72 o 
   1   7   3       23.63       23.07      4.79 o 
  -5   8   3       10.29        8.18      2.93 o 
  -4   8   3        0.94        2.41      4.77 o 
  -3   8   3       12.46       13.60      4.62 o 
  -2   8   3        1.09        2.07      2.70 o 
  -1   8   3       83.18       77.97      6.52 o 
   0   8   3        4.07        3.05      2.27 o 
   0  -9   4      150.56      156.62     11.33 o 
   1  -9   4       11.36       12.04      3.82 o 
   2  -9   4       59.01       61.36      7.21 o 
   3  -9   4      154.56      153.33     14.91 o 
   4  -9   4        5.13        4.19      2.56 o 
  -1  -8   4        9.91        9.29      3.77 o 
   0  -8   4      242.14      263.95     18.05 o 
   1  -8   4       31.63       37.42      6.17 o 
   2  -8   4       26.12       24.38      4.96 o 
   3  -8   4       63.60       62.70      4.35 o 
   4  -8   4        0.07        2.74      3.01 o 
   5  -8   4        4.83        5.35      2.68 o 
  -2  -7   4       53.22       52.77      5.07 o 
  -1  -7   4       51.35       53.24      5.62 o 
   0  -7   4       51.35       46.28      4.18 o 
   1  -7   4      439.02      454.67      8.10 o 
   2  -7   4       14.30       13.75      3.15 o 
   3  -7   4        6.46        8.16      2.63 o 
   4  -7   4       65.37       60.37      5.82 o 
   5  -7   4       17.33       18.86      5.63 o 
   6  -7   4        9.93        4.75      2.90 o 
  -3  -6   4       94.14       90.03      9.46 o 
  -2  -6   4       32.91       30.47      3.85 o 
  -1  -6   4       60.96       60.17      4.76 o 
   0  -6   4       72.51       76.39      4.30 o 
   1  -6   4        5.48        8.87      3.28 o 
   2  -6   4       39.42       37.57      2.80 o 
   3  -6   4      544.92      566.21      9.54 o 
   4  -6   4      242.66      244.85     10.05 o 
   5  -6   4      108.56      116.43      8.87 o 
   6  -6   4       35.37       39.18      5.84 o 
  -4  -5   4       10.26        9.00      5.08 o 
  -3  -5   4       15.68       13.54      4.40 o 
  -2  -5   4      455.44      485.61     11.44 o 
  -1  -5   4       29.36       26.91      2.54 o 
   0  -5   4       30.99       33.92      2.14 o 
   1  -5   4      344.52      372.87      6.50 o 
   2  -5   4       63.05       62.41      3.42 o 
   3  -5   4        3.76        3.56      1.53 o 
   4  -5   4      555.56      590.80     12.35 o 
   5  -5   4      128.43      121.32      7.35 o 
   6  -5   4        4.10        4.36      2.82 o 
  -5  -4   4        0.95        1.73      3.66 o 
  -4  -4   4      119.53      120.66      8.67 o 
  -3  -4   4      326.07      329.38      9.47 o 
  -2  -4   4        6.33        4.60      3.95 o 
  -1  -4   4      482.04      510.31      5.27 o 
   0  -4   4        3.47        6.47      1.37 o 
   1  -4   4      469.09      500.42      5.87 o 
   2  -4   4      410.50      377.16      8.95 o 
   3  -4   4        0.49        1.03      2.25 o 
   4  -4   4       24.30       23.14      5.72 o 
   5  -4   4      159.65      156.00     10.40 o 
   6  -4   4       86.82       87.78      9.53 o 
  -5  -3   4        2.71        3.21      2.94 o 
  -4  -3   4        5.89        5.54      4.77 o 
  -3  -3   4      213.59      204.37      7.98 o 
  -2  -3   4      737.12      735.08     11.81 o 
  -1  -3   4        5.52        5.26      2.33 o 
   0  -3   4       41.06       47.52      1.93 o 
   1  -3   4        7.60       10.70      1.15 o 
   2  -3   4       14.93       17.57      0.95 o 
   3  -3   4      336.88      334.32      9.59 o 
   4  -3   4      184.40      203.78      9.51 o 
   5  -3   4       36.50       36.03      5.62 o 
   6  -3   4       17.57       15.71      5.56 o 
  -6  -2   4        2.81        0.92      1.83 o 
  -5  -2   4       28.81       31.82      4.79 o 
  -4  -2   4      109.71      104.26      4.16 o 
  -3  -2   4      639.44      665.34     15.27 o 
  -2  -2   4      148.82      151.48      5.65 o 
  -1  -2   4       26.58       40.09      3.27 o 
   0  -2   4       23.92       35.98      1.31 o 
   1  -2   4     2538.69     2501.42     35.67 o 
   2  -2   4      608.69      666.95     12.15 o 
   3  -2   4      416.95      448.12      9.35 o 
   4  -2   4       13.66       11.15      2.10 o 
   5  -2   4      244.92      236.52     12.47 o 
   6  -2   4      165.76      162.89     12.93 o 
  -6  -1   4       60.32       64.90      9.28 o 
  -5  -1   4        1.01        1.10      1.50 o 
  -4  -1   4      134.17      144.73      5.89 o 
  -3  -1   4        5.79        5.87      1.65 o 
  -2  -1   4     1822.36     1903.14     13.17 o 
  -1  -1   4      166.35      159.82      5.97 o 
   0  -1   4        9.68        9.22      0.69 o 
   1  -1   4     2205.02     2312.47    101.15 o 
   2  -1   4       99.48       86.19      2.21 o 
   3  -1   4      470.48      485.09      6.27 o 
   4  -1   4       35.51       36.82      2.75 o 
   5  -1   4        4.96        4.81      2.96 o 
   6  -1   4        0.61        1.34      2.56 o 
  -6   0   4       20.65       16.01      5.61 o 
  -5   0   4       20.14       20.90      3.36 o 
  -4   0   4      212.53      224.51      6.04 o 
  -3   0   4     1962.67     2132.57     59.63 o 
  -2   0   4      535.01      490.66      4.37 o 
  -1   0   4      448.98      419.47      4.20 o 
   0   0   4     1426.44     1407.29     14.38 o 
   1   0   4       50.24       43.18      1.36 o 
   2   0   4      868.31      918.76     15.83 o 
   3   0   4        2.70        4.15      1.82 o 
   4   0   4      351.99      337.35     14.37 o 
   5   0   4       15.08       23.12      6.15 o 
   6   0   4       25.27       19.74      5.27 o 
  -7   1   4        0.69        0.67      1.86 o 
  -6   1   4      271.98      295.46     10.00 o 
  -5   1   4       37.41       40.69      3.74 o 
  -4   1   4        0.02        1.10      1.99 o 
  -3   1   4      781.31      763.11      8.42 o 
  -2   1   4     1725.50     1860.91     49.64 o 
  -1   1   4      966.23     1118.40     12.28 o 
   0   1   4        1.85        0.17      0.74 o 
   1   1   4      190.11      185.35      6.11 o 
   2   1   4       16.28       14.17      2.47 o 
   3   1   4      114.07      111.45      3.95 o 
   4   1   4       12.43       12.69      3.55 o 
   5   1   4        0.63        0.75      1.78 o 
  -7   2   4       46.38       46.47      5.07 o 
  -6   2   4        2.46        3.63      1.85 o 
  -5   2   4     1366.50     1422.55     17.31 o 
  -4   2   4       91.68      102.01      4.02 o 
  -3   2   4      109.97      107.30      3.25 o 
  -2   2   4      277.56      279.87      3.41 o 
   0   2   4       53.15       46.20      1.78 o 
   1   2   4      113.83       91.18      3.94 o 
   2   2   4        5.81        4.00      2.20 o 
   3   2   4        3.03        3.24      2.15 o 
   4   2   4      299.27      325.02      9.79 o 
   5   2   4       49.70       52.20      5.13 o 
  -7   3   4      111.96      117.73      7.72 o 
  -6   3   4      174.90      171.42      7.50 o 
  -5   3   4       58.03       52.25      4.72 o 
  -4   3   4     1808.82     1884.85     26.40 o 
  -3   3   4      134.42      131.58      3.86 o 
  -2   3   4        4.93        4.21      1.00 o 
  -1   3   4        1.86        2.60      0.88 o 
   0   3   4      100.88      108.69      2.54 o 
   1   3   4      122.65      128.37      4.26 o 
   2   3   4       24.25       21.89      3.47 o 
   3   3   4      101.41      103.05      5.01 o 
   4   3   4      341.49      354.24     15.72 o 
  -7   4   4       40.24       37.41      7.40 o 
  -6   4   4      401.41      411.71     15.71 o 
  -5   4   4      528.09      531.49     13.26 o 
  -4   4   4        0.15        1.98      2.02 o 
  -3   4   4       42.56       40.33      3.47 o 
  -2   4   4       85.03       88.92      2.66 o 
  -1   4   4      712.49      707.80     11.13 o 
   0   4   4      319.31      319.76      8.13 o 
   1   4   4      248.86      248.03      7.27 o 
   2   4   4       50.02       50.37      4.99 o 
   3   4   4        0.02        2.87      2.14 o 
   4   4   4      406.64      394.38     17.63 o 
  -6   5   4        0.10        1.78      1.69 o 
  -5   5   4       70.55       70.50      4.27 o 
  -4   5   4      248.13      249.16      5.47 o 
  -3   5   4        0.75        0.86      0.81 o 
  -2   5   4      663.32      690.60     14.53 o 
  -1   5   4       80.04       75.16      3.78 o 
   0   5   4        2.15        4.49      2.47 o 
   1   5   4       50.00       49.88      4.08 o 
   2   5   4       95.83       92.06      7.23 o 
   3   5   4      216.39      210.89      9.67 o 
  -6   6   4       32.16       29.36      3.47 o 
  -5   6   4       64.57       63.07      3.66 o 
  -4   6   4      419.52      432.17     16.54 o 
  -3   6   4       15.62       16.01      4.49 o 
  -2   6   4       84.34       89.61      6.53 o 
  -1   6   4      431.48      458.70     14.88 o 
   0   6   4       36.31       33.37      4.28 o 
   1   6   4      207.21      205.71     13.40 o 
   2   6   4        5.15        3.53      2.16 o 
  -6   7   4        8.62       11.16      3.54 o 
  -5   7   4        2.44        1.83      2.65 o 
  -4   7   4       11.30       12.25      3.49 o 
  -3   7   4      197.36      192.29     10.44 o 
  -2   7   4       47.33       37.76      5.90 o 
  -1   7   4       11.95       11.18      3.51 o 
   0   7   4       29.94       26.31      5.12 o 
   1   7   4        4.63        1.77      2.61 o 
  -5   8   4       46.14       36.01      7.16 o 
  -4   8   4        7.00        9.30      3.55 o 
  -3   8   4       28.97       31.26     10.15 o 
  -2   8   4      148.25      140.46      8.52 o 
  -1   8   4        5.65        5.19      3.73 o 
   0  -9   5        3.17        6.31      3.41 o 
   1  -9   5      125.35      126.65      7.45 o 
   2  -9   5       27.28       29.51      5.23 o 
   3  -9   5        3.98        3.18      4.28 o 
   4  -9   5        1.34        1.47      2.60 o 
  -1  -8   5       73.11       75.32      7.17 o 
   0  -8   5       34.03       35.15      4.24 o 
   1  -8   5       78.55       74.89      5.64 o 
   2  -8   5       94.84      102.51      6.09 o 
   3  -8   5      249.72      262.63     11.63 o 
   4  -8   5      104.27      103.20      9.04 o 
   5  -8   5       12.73       11.13      3.25 o 
  -2  -7   5       38.05       38.51      7.66 o 
  -1  -7   5        3.87        6.97      3.96 o 
   0  -7   5        1.99        1.65      3.08 o 
   1  -7   5      150.75      141.67      4.05 o 
   2  -7   5      243.20      259.49      5.93 o 
   3  -7   5      193.20      190.28      8.95 o 
   4  -7   5      162.79      165.09     16.95 o 
   5  -7   5      128.32      131.39      8.68 o 
   6  -7   5       13.42       11.25      4.27 o 
  -3  -6   5       74.35       70.34     15.58 o 
  -2  -6   5      168.99      161.30      9.72 o 
  -1  -6   5       12.02       11.80      4.07 o 
   0  -6   5        1.73        1.13      0.92 o 
   1  -6   5        6.75        6.94      2.11 o 
   2  -6   5     2123.58     2203.42     14.08 o 
   3  -6   5      554.68      572.80     13.79 o 
   4  -6   5      166.23      162.17      8.67 o 
   5  -6   5      119.14      122.56      8.72 o 
   6  -6   5       69.58       68.34      5.75 o 
  -4  -5   5       55.59       51.32      6.87 o 
  -3  -5   5       21.83       24.00      6.92 o 
  -2  -5   5        0.03        1.11      2.59 o 
  -1  -5   5      308.23      327.24      8.25 o 
   0  -5   5      562.51      580.16     21.02 o 
   1  -5   5      287.28      292.70      5.43 o 
   2  -5   5        3.60        3.33      1.84 o 
   4  -5   5       80.01       71.25      5.52 o 
   5  -5   5       65.98       64.88      5.16 o 
   6  -5   5        5.76        9.51      5.66 o 
  -5  -4   5        1.85        2.50      3.34 o 
  -4  -4   5        9.27        8.66      4.18 o 
  -3  -4   5      747.49      789.42     13.42 o 
  -2  -4   5      414.20      402.74      8.61 o 
  -1  -4   5      268.27      290.54      8.87 o 
   0  -4   5      656.31      684.56      7.48 o 
   1  -4   5     1084.71     1158.95     18.51 o 
   2  -4   5     1602.82     1596.01     33.50 o 
   3  -4   5       83.20       85.44      7.18 o 
   4  -4   5      443.67      473.67     11.74 o 
   5  -4   5       42.31       45.14      4.70 o 
   6  -4   5      116.16      112.79      7.78 o 
  -5  -3   5      137.08      140.13     10.69 o 
  -4  -3   5        1.52        2.30      2.97 o 
  -3  -3   5       27.32       31.64      4.39 o 
  -2  -3   5      148.29      143.32      6.55 o 
  -1  -3   5     1028.51     1086.00     13.23 o 
   0  -3   5      315.72      310.69      4.22 o 
   1  -3   5      456.96      544.95      9.39 o 
   2  -3   5      255.93      239.08      6.37 o 
   3  -3   5       25.14       21.14      4.33 o 
   4  -3   5      134.68      148.00      8.43 o 
   5  -3   5        1.01        0.87      1.60 o 
   6  -3   5      147.50      155.94     10.41 o 
  -6  -2   5       29.93       31.19      7.91 o 
  -5  -2   5        1.69        1.50      2.49 o 
  -4  -2   5      281.78      270.41      9.36 o 
  -3  -2   5      211.19      184.59      7.58 o 
  -2  -2   5      218.51      210.89     21.43 o 
  -1  -2   5        3.82        0.38      1.71 o 
   0  -2   5      393.48      419.81      5.96 o 
   1  -2   5       51.64       42.47      1.62 o 
   2  -2   5        5.02        6.41      2.53 o 
   3  -2   5      166.01      172.92      8.19 o 
   4  -2   5        9.82        8.96      3.98 o 
   5  -2   5       25.70       23.00      5.30 o 
   6  -2   5        9.59       11.15      4.78 o 
  -6  -1   5       48.59       53.53      6.95 o 
  -5  -1   5        6.50        5.43      2.74 o 
  -4  -1   5        2.29        3.68      2.38 o 
  -3  -1   5        3.95        4.95      0.98 o 
  -2  -1   5       95.85      122.87      2.43 o 
  -1  -1   5       29.49       37.12      1.77 o 
   0  -1   5      201.53      254.71      2.73 o 
   1  -1   5      151.74      134.04      4.12 o 
   2  -1   5      871.36      924.55      8.97 o 
   3  -1   5      199.28      175.39      3.33 o 
   4  -1   5       72.97       76.44      4.83 o 
   5  -1   5        8.93        8.78      4.07 o 
   6  -1   5       10.57        9.94      4.41 o 
  -6   0   5        9.47        9.03      3.71 o 
  -5   0   5        5.11        5.06      2.44 o 
  -4   0   5       40.93       41.25      3.68 o 
  -3   0   5        1.58        0.83      1.69 o 
  -2   0   5       52.69       40.48      2.53 o 
  -1   0   5      485.44      532.00      9.29 o 
   0   0   5      461.78      443.56      7.30 o 
   1   0   5      317.17      308.69      6.66 o 
   2   0   5        2.85        1.87      1.61 o 
   3   0   5       61.06       66.64      3.87 o 
   4   0   5      141.73      134.38      4.52 o 
   5   0   5      117.48      108.70      9.66 o 
  -6   1   5        7.05        6.32      2.53 o 
  -5   1   5        9.60       11.33      3.23 o 
  -4   1   5       56.31       60.85      4.15 o 
  -3   1   5        4.04        5.95      1.85 o 
  -2   1   5        8.26       20.47      1.43 o 
  -1   1   5       45.56       43.43      1.16 o 
   0   1   5      283.87      258.87      3.97 o 
   1   1   5       39.05       36.75      1.71 o 
   2   1   5      298.75      291.26      5.58 o 
   3   1   5       64.60       66.69      4.72 o 
   4   1   5       53.19       54.66      5.33 o 
   5   1   5       20.44       23.27      4.50 o 
  -7   2   5      154.67      161.24     10.51 o 
  -6   2   5      163.85      155.67      7.12 o 
  -5   2   5        1.44        2.35      2.27 o 
  -4   2   5       90.85       90.43      4.48 o 
  -3   2   5      506.80      516.99      7.52 o 
  -2   2   5      320.38      309.37      5.50 o 
  -1   2   5      255.21      250.73     14.75 o 
   0   2   5     1721.10     1883.51     17.93 o 
   1   2   5       11.74       11.23      2.92 o 
   2   2   5      190.58      196.76      7.50 o 
   3   2   5        8.21        7.37      1.97 o 
   4   2   5       27.51       28.59      4.97 o 
   5   2   5       48.35       45.74      7.29 o 
  -7   3   5       82.77       77.68      5.83 o 
  -6   3   5       60.15       61.08      3.95 o 
  -5   3   5       81.94       69.36      4.65 o 
  -4   3   5      659.26      697.17     13.24 o 
  -3   3   5       87.37       87.27      4.07 o 
  -2   3   5      285.64      286.77      5.29 o 
  -1   3   5      290.58      307.79      6.91 o 
   0   3   5      337.05      327.73      4.84 o 
   1   3   5        0.64        0.05      1.86 o 
   2   3   5       14.39        9.84      2.22 o 
   3   3   5      279.28      281.99      8.40 o 
   4   3   5       32.41       37.09      4.33 o 
  -7   4   5       21.74       23.57      4.55 o 
  -6   4   5       65.91       63.86      5.35 o 
  -5   4   5        0.19        0.84      1.54 o 
  -4   4   5       15.79       18.65      3.51 o 
  -3   4   5     2394.05     2382.99     18.20 o 
  -2   4   5        4.10        2.26      1.77 o 
  -1   4   5      187.68      178.50     15.39 o 
   0   4   5       20.95       22.01      2.82 o 
   1   4   5      148.02      139.15      5.57 o 
   2   4   5      344.83      347.30      9.58 o 
   3   4   5        4.17        5.15      2.20 o 
  -6   5   5       55.62       60.53      4.76 o 
  -5   5   5      144.24      140.65      5.51 o 
  -4   5   5      427.88      412.99     10.48 o 
  -3   5   5        0.51       -0.14      0.67 o 
  -2   5   5      441.81      457.76     10.57 o 
  -1   5   5      244.27      246.91     10.98 o 
   0   5   5      181.98      191.82      7.50 o 
   1   5   5       36.57       42.63      6.59 o 
   2   5   5       11.58        8.87      3.03 o 
   3   5   5      156.13      142.41     15.05 o 
  -6   6   5        5.98        9.29      3.64 o 
  -5   6   5       18.80       18.77      4.91 o 
  -4   6   5      317.62      316.47     11.77 o 
  -3   6   5      673.42      681.89     21.22 o 
  -2   6   5       35.77       37.75      5.28 o 
  -1   6   5       22.27       25.48      6.99 o 
   0   6   5       56.24       55.37      6.68 o 
   1   6   5       74.04       80.16      7.61 o 
   2   6   5        8.85       12.77      5.68 o 
  -5   7   5       11.18       11.09      3.91 o 
  -4   7   5        0.84        1.11      2.02 o 
  -3   7   5        7.57        8.82      3.55 o 
  -2   7   5      324.29      329.79     17.34 o 
  -1   7   5       12.25       11.31      3.77 o 
   0   7   5        1.62        1.56      2.41 o 
  -4   8   5       37.58       35.05      6.50 o 
  -3   8   5        0.13        1.05      2.23 o 
  -2   8   5        6.51        5.01      3.98 o 
  -1   8   5       82.26       78.88     10.80 o 
   0  -9   6        0.35        2.03      2.10 o 
   1  -9   6        0.33        0.94      2.64 o 
   2  -9   6      158.57      195.02     14.71 o 
   3  -9   6        0.11       -1.17      3.40 o 
   4  -9   6       21.57       19.99      4.84 o 
  -1  -8   6       33.60       35.67      5.23 o 
   0  -8   6        7.26        9.78      3.40 o 
   1  -8   6       20.95       17.25      3.79 o 
   2  -8   6       15.62       10.88      2.90 o 
   3  -8   6       93.94       97.55      7.43 o 
   4  -8   6        0.55        1.86      2.35 o 
   5  -8   6        8.96        7.94      3.56 o 
  -2  -7   6        2.44       -0.34      2.88 o 
  -1  -7   6        7.19       11.14      3.45 o 
   0  -7   6       18.59       20.88      6.46 o 
   1  -7   6      193.81      197.72     15.26 o 
   2  -7   6        0.50        1.03      1.22 o 
   3  -7   6      133.04      130.45      8.52 o 
   4  -7   6        4.33        6.70      3.65 o 
   5  -7   6        0.31        3.18      3.64 o 
   6  -7   6      119.68      138.70     15.31 o 
  -3  -6   6        5.40        4.52      3.57 o 
  -2  -6   6      205.00      208.36      8.77 o 
  -1  -6   6      144.34      146.59     15.43 o 
   0  -6   6        8.00        8.11      3.86 o 
   1  -6   6       19.46       16.49      2.92 o 
   2  -6   6       55.51       57.92      3.49 o 
   3  -6   6       62.27       60.14      6.47 o 
   4  -6   6      496.05      497.88     29.10 o 
   5  -6   6       53.01       48.15      4.64 o 
   6  -6   6       17.60       19.19      5.12 o 
  -4  -5   6       93.39       91.97      7.46 o 
  -3  -5   6       19.88       20.29      5.12 o 
  -2  -5   6      223.18      220.35      9.08 o 
  -1  -5   6        5.02        4.71      3.87 o 
   0  -5   6      279.31      273.58     10.49 o 
   1  -5   6      378.77      386.95      6.40 o 
   2  -5   6      209.51      218.08      4.61 o 
   3  -5   6      723.55      720.59     12.05 o 
   4  -5   6        1.61        2.19      3.32 o 
   5  -5   6      526.94      586.20     12.85 o 
   6  -5   6      120.22      135.66     12.72 o 
  -5  -4   6      114.65      100.87      9.92 o 
  -4  -4   6        0.01        0.13      3.07 o 
  -3  -4   6       82.27       82.12      8.51 o 
  -2  -4   6     1114.89     1141.75     15.88 o 
  -1  -4   6      189.45      191.22      6.28 o 
   0  -4   6      102.04       90.87      2.31 o 
   1  -4   6       39.75       41.53      2.52 o 
   2  -4   6      125.42      119.20      4.52 o 
   3  -4   6      182.58      191.59      6.36 o 
   4  -4   6      716.00      758.60     16.01 o 
   5  -4   6        0.62        2.46      3.70 o 
   6  -4   6        0.10        0.47      2.33 o 
  -5  -3   6       39.12       37.91      5.09 o 
  -4  -3   6      249.26      271.06     17.87 o 
  -3  -3   6      214.11      228.79      8.17 o 
  -2  -3   6      295.40      297.01      8.97 o 
  -1  -3   6      377.45      413.58      8.02 o 
   0  -3   6       87.09      104.63      2.31 o 
   1  -3   6      428.36      433.48     17.65 o 
   2  -3   6     1110.58     1167.93     16.96 o 
   3  -3   6      276.46      290.44      7.84 o 
   4  -3   6       47.84       43.75      5.25 o 
   5  -3   6      362.97      385.38     22.54 o 
   6  -3   6        0.54        1.33      2.31 o 
  -6  -2   6       22.97       22.35      5.34 o 
  -5  -2   6       88.97       96.06      9.91 o 
  -4  -2   6        2.22        0.86      3.52 o 
  -3  -2   6      759.60      794.55     32.04 o 
  -2  -2   6       61.70       58.19      3.81 o 
  -1  -2   6        3.66        3.48      0.78 o 
   0  -2   6       42.46       45.65      2.05 o 
   1  -2   6      556.65      624.44      6.20 o 
   2  -2   6      592.08      612.21      7.61 o 
   3  -2   6       97.09      106.69      7.27 o 
   4  -2   6       74.44       71.10      4.58 o 
   5  -2   6       12.09       15.15      4.59 o 
   6  -2   6       58.95       52.93      5.52 o 
  -6  -1   6       36.14       39.46      7.44 o 
  -5  -1   6        0.12        2.06      2.85 o 
  -4  -1   6       18.69       16.74      2.93 o 
  -3  -1   6      460.82      482.04      7.80 o 
  -2  -1   6       49.24       42.50      2.06 o 
  -1  -1   6        0.53        0.72      0.53 o 
   0  -1   6       43.63       46.00      2.40 o 
   1  -1   6     1265.85     1258.44     21.25 o 
   2  -1   6      972.84     1065.28     11.40 o 
   3  -1   6      331.20      322.76      6.25 o 
   4  -1   6      199.10      226.33     15.17 o 
   5  -1   6       81.43       81.72      6.69 o 
   6  -1   6       72.57      102.77     13.01 o 
  -6   0   6       39.17       48.43      7.20 o 
  -5   0   6        3.53        2.63      1.78 o 
  -4   0   6      108.44       99.55      4.33 o 
  -3   0   6       87.01       86.66      3.57 o 
  -2   0   6      755.84      798.50      8.43 o 
  -1   0   6       34.49       47.96      1.75 o 
   0   0   6      131.40      129.00      2.19 o 
   1   0   6      295.57      300.39      4.34 o 
   2   0   6      706.14      732.19      8.75 o 
   3   0   6      144.04      159.75      5.20 o 
   4   0   6        1.27        0.69      2.09 o 
   5   0   6       39.24       35.80      5.93 o 
  -6   1   6       20.99       21.44      5.53 o 
  -5   1   6       28.12       28.56      3.65 o 
  -4   1   6      352.28      396.72     16.75 o 
  -3   1   6      295.11      331.50      6.27 o 
  -2   1   6      483.75      514.00      5.55 o 
  -1   1   6     1620.48     1750.40     23.22 o 
   0   1   6       47.44       36.75      1.53 o 
   1   1   6      697.61      726.06     12.69 o 
   2   1   6       11.19       14.53      3.12 o 
   3   1   6      483.69      497.23     11.30 o 
   4   1   6      123.21      124.81      7.78 o 
   5   1   6       55.35       61.51      6.30 o 
  -6   2   6       82.11       89.16      4.76 o 
  -5   2   6       75.84       70.94      4.15 o 
  -4   2   6      326.34      310.04      8.74 o 
  -3   2   6      839.19      867.74     12.50 o 
  -2   2   6      715.95      728.12     10.17 o 
  -1   2   6      515.84      606.66     28.53 o 
   0   2   6      570.79      600.27     10.40 o 
   1   2   6       10.19        8.33      2.54 o 
   2   2   6      176.52      173.25      5.17 o 
   3   2   6      218.97      220.91      7.58 o 
   4   2   6        4.88        6.12      2.21 o 
  -6   3   6        8.94       10.85      3.30 o 
  -5   3   6      760.18      781.67     23.32 o 
  -4   3   6      102.30      114.30      4.47 o 
  -3   3   6       16.31       17.64      2.89 o 
  -2   3   6      207.27      223.21      7.61 o 
  -1   3   6       45.84       52.66      5.33 o 
   0   3   6       13.29       10.45      2.06 o 
   1   3   6      500.08      523.01     13.04 o 
   2   3   6       31.19       28.93      3.60 o 
   3   3   6        4.17        7.34      2.66 o 
   4   3   6      114.96       99.42     10.80 o 
  -6   4   6        0.14        1.55      1.71 o 
  -5   4   6        4.67        5.42      2.39 o 
  -4   4   6      519.58      502.87     20.11 o 
  -3   4   6       41.64       40.11      5.18 o 
  -2   4   6       36.90       33.62      6.23 o 
  -1   4   6        3.67        5.09      3.85 o 
   0   4   6      133.39      135.37      6.15 o 
   1   4   6       74.17       70.53      6.05 o 
   2   4   6      270.71      259.54     21.89 o 
   3   4   6       33.10       31.39      3.96 o 
  -6   5   6       21.49       19.60      5.42 o 
  -5   5   6       83.40       79.58      6.38 o 
  -4   5   6        9.30       10.86      3.37 o 
  -3   5   6       11.36       12.74      3.88 o 
  -2   5   6      644.03      615.18     31.98 o 
  -1   5   6      120.67      130.43      8.54 o 
   0   5   6      181.46      184.65     13.41 o 
   1   5   6      115.42      107.58      8.17 o 
   2   5   6       11.17        3.34      4.03 o 
  -6   6   6       13.09       16.81      4.44 o 
  -5   6   6        8.62        9.88      3.54 o 
  -4   6   6        1.46        1.93      3.28 o 
  -3   6   6        0.33        1.41      2.82 o 
  -2   6   6        9.34        6.93      3.42 o 
  -1   6   6      134.14      137.13      8.74 o 
   0   6   6        4.95        6.66      3.69 o 
   1   6   6       23.37       21.99      6.24 o 
  -5   7   6        2.44        2.27      2.66 o 
  -4   7   6       50.14       49.36      7.05 o 
  -3   7   6       32.97       31.78      6.23 o 
  -2   7   6        8.30       10.95      3.60 o 
  -1   7   6      220.28      233.24     20.51 o 
   0   7   6       16.45       13.84      5.39 o 
   1  -9   7       35.39       40.47      7.13 o 
   2  -9   7       78.80       85.64      9.58 o 
   3  -9   7       31.08       42.35      7.23 o 
   4  -9   7       11.02        6.65      2.61 o 
  -1  -8   7       46.42       44.85      7.50 o 
   0  -8   7       72.90       81.92      7.54 o 
   1  -8   7        0.25        1.60      2.36 o 
   2  -8   7       18.33       19.62      6.06 o 
   3  -8   7        1.22        1.61      2.32 o 
   4  -8   7       52.65       54.15      6.90 o 
   5  -8   7       29.05       31.41      5.58 o 
  -2  -7   7        6.16        7.68      4.08 o 
  -1  -7   7       73.85       68.98      5.30 o 
   0  -7   7        0.51        2.87      2.32 o 
   1  -7   7       27.91       33.73      5.44 o 
   2  -7   7      267.46      272.46      8.94 o 
   3  -7   7       32.76       31.94      4.65 o 
   4  -7   7       88.28       85.49      6.93 o 
   5  -7   7        8.20        7.52      3.63 o 
  -3  -6   7       36.75       35.43      6.06 o 
  -2  -6   7       20.71       19.43      5.54 o 
  -1  -6   7       80.32       90.61      5.56 o 
   0  -6   7       70.22       69.20      4.41 o 
   1  -6   7       80.93       82.16      3.47 o 
   2  -6   7      357.93      345.15     11.79 o 
   3  -6   7      426.70      414.70     16.64 o 
   4  -6   7       49.85       46.88      5.07 o 
   5  -6   7       56.43       62.81      5.57 o 
   6  -6   7       16.34       19.58      5.00 o 
  -4  -5   7      108.19      117.19     10.23 o 
  -3  -5   7      374.52      393.94     15.17 o 
  -2  -5   7      245.31      263.33     12.56 o 
  -1  -5   7      342.04      342.05      9.14 o 
   0  -5   7       46.15       38.69      2.86 o 
   1  -5   7      213.06      206.18      4.60 o 
   2  -5   7      611.27      613.98      7.71 o 
   3  -5   7      501.94      503.99     12.82 o 
   4  -5   7      149.88      140.02      8.38 o 
   5  -5   7       17.58       15.49      6.19 o 
   6  -5   7        5.91        7.59      3.82 o 
  -5  -4   7        2.33        5.49      5.20 o 
  -4  -4   7      390.94      420.49     20.31 o 
  -3  -4   7      196.67      251.09     19.31 o 
  -2  -4   7      385.57      393.09     23.30 o 
  -1  -4   7        3.00        3.48      3.36 o 
   0  -4   7       97.99       96.63      2.37 o 
   1  -4   7      577.60      574.63     12.10 o 
   2  -4   7        2.15        2.45      1.98 o 
   3  -4   7      316.49      308.42     16.12 o 
   4  -4   7       85.90       78.03      6.87 o 
   5  -4   7       46.89       37.88      6.66 o 
   6  -4   7      302.74      332.00     18.86 o 
  -5  -3   7       29.68       28.89      5.89 o 
  -4  -3   7        2.26        3.83      3.56 o 
  -3  -3   7      560.49      591.71     38.94 o 
  -2  -3   7      424.19      426.25     10.14 o 
  -1  -3   7       64.78       64.13      5.17 o 
   0  -3   7       18.08       19.39      1.54 o 
   1  -3   7       20.61       19.71      2.37 o 
   2  -3   7      183.65      165.71      4.73 o 
   3  -3   7        3.79        6.87      2.65 o 
   4  -3   7       66.31       54.93      4.87 o 
   5  -3   7      276.35      290.33     11.81 o 
   6  -3   7        0.85       -1.24      4.90 o 
  -5  -2   7      107.15      110.91      8.17 o 
  -4  -2   7       33.95       35.25      4.29 o 
  -3  -2   7        6.53        5.22      4.15 o 
  -2  -2   7       97.98       93.64      3.45 o 
  -1  -2   7      204.29      202.50      7.47 o 
   0  -2   7      142.32      136.01      4.25 o 
   1  -2   7       35.63       38.25      2.29 o 
   2  -2   7       46.43       46.78      2.01 o 
   3  -2   7       28.35       33.19      3.63 o 
   4  -2   7        8.86       10.00      3.37 o 
   5  -2   7       48.04       49.37      6.73 o 
  -6  -1   7       62.76       62.30      5.28 o 
  -5  -1   7       61.75       60.45      8.79 o 
  -4  -1   7        4.87        3.44      3.68 o 
  -3  -1   7      246.98      227.23     10.61 o 
  -2  -1   7      424.45      414.61      8.81 o 
  -1  -1   7      110.86      116.44      3.36 o 
   0  -1   7       13.32       12.56      1.53 o 
   1  -1   7      211.11      192.37      3.60 o 
   2  -1   7      108.28      105.48      3.31 o 
   3  -1   7      273.93      302.04      6.13 o 
   4  -1   7       10.35       11.10      4.88 o 
   5  -1   7        5.87        7.57      3.28 o 
  -6   0   7       15.47       17.94      6.15 o 
  -5   0   7       67.12       72.76      7.43 o 
  -4   0   7        6.87        4.86      1.60 o 
  -3   0   7        3.71        4.03      2.12 o 
  -2   0   7        0.09        1.10      1.38 o 
  -1   0   7      585.51      571.45     12.08 o 
   0   0   7      157.55      148.37      2.58 o 
   1   0   7       81.89       78.64      3.26 o 
   2   0   7        2.98        2.95      2.20 o 
   3   0   7       61.67       53.96      2.95 o 
   4   0   7      453.94      484.59     29.32 o 
   5   0   7       55.45       59.90      8.20 o 
  -6   1   7        2.40        1.69      2.49 o 
  -5   1   7        5.38        6.74      2.06 o 
  -4   1   7      484.99      485.68      8.25 o 
  -3   1   7     1360.83     1404.47     10.10 o 
  -2   1   7       82.51       70.59      2.00 o 
  -1   1   7       35.27       35.23      1.41 o 
   0   1   7      572.67      615.33      7.39 o 
   1   1   7     1092.61     1097.68     14.22 o 
   2   1   7      585.35      623.31      8.83 o 
   3   1   7       19.58       21.00      3.13 o 
   4   1   7       14.11       10.89      3.56 o 
   5   1   7       62.72       58.88     15.66 o 
  -6   2   7      194.47      184.51     13.52 o 
  -5   2   7      127.53      126.66      5.14 o 
  -4   2   7      107.44      102.92      4.54 o 
  -3   2   7       28.69       27.17      5.66 o 
  -2   2   7      556.88      546.76     13.82 o 
  -1   2   7      520.65      548.84      9.48 o 
   0   2   7      564.27      579.39     18.74 o 
   1   2   7        0.00        0.75      1.43 o 
   2   2   7        2.28        1.85      1.02 o 
   3   2   7      131.25      128.56      4.64 o 
   4   2   7      132.02      143.50     12.58 o 
  -6   3   7       35.04       35.64      4.91 o 
  -5   3   7       86.85       80.95      4.15 o 
  -4   3   7      762.35      764.56     33.32 o 
  -3   3   7      710.43      710.17     12.24 o 
  -2   3   7       30.91       33.44      4.93 o 
  -1   3   7        0.07        2.95      2.81 o 
   0   3   7      317.79      361.02      8.79 o 
   1   3   7      484.45      496.37     10.03 o 
   2   3   7        9.82       10.22      3.56 o 
   3   3   7       21.39       20.12      3.25 o 
  -6   4   7      104.53       98.09      7.04 o 
  -5   4   7        0.08        0.42      2.99 o 
  -4   4   7      305.50      307.28     11.20 o 
  -3   4   7       46.41       52.62      5.08 o 
  -2   4   7      325.22      347.51     10.88 o 
  -1   4   7       33.50       30.01      6.58 o 
   0   4   7       53.74       51.45      5.69 o 
   1   4   7       19.25       17.77      5.08 o 
   2   4   7        0.10        1.03      2.21 o 
   3   4   7       59.19       53.63      9.12 o 
  -6   5   7        2.10        2.84      3.20 o 
  -5   5   7       54.17       55.77      4.53 o 
  -4   5   7       32.92       36.35      6.95 o 
  -3   5   7      691.54      675.33     23.07 o 
  -2   5   7       66.08       67.19      6.70 o 
  -1   5   7       66.44       73.09      6.43 o 
   0   5   7       81.32       88.96      6.05 o 
   1   5   7       29.06       26.25      5.83 o 
   2   5   7        3.08        2.84      2.79 o 
  -5   6   7       29.45       33.17      5.74 o 
  -4   6   7       49.21       44.58      5.85 o 
  -3   6   7      127.97      138.70      9.59 o 
  -2   6   7      544.57      562.47     13.11 o 
  -1   6   7      157.29      135.46     13.38 o 
   0   6   7       29.79       27.77      5.82 o 
   1   6   7        0.77        1.06      4.47 o 
  -4   7   7      122.15      131.39      9.18 o 
  -3   7   7       52.25       54.73      5.41 o 
  -2   7   7      161.74      141.81      9.42 o 
  -1   7   7      301.78      317.57     26.67 o 
   1  -9   8       46.60       45.63      6.49 o 
   2  -9   8      116.17      123.33     13.48 o 
   3  -9   8      188.06      208.61     17.80 o 
  -1  -8   8      126.63      119.33      8.80 o 
   0  -8   8       30.55       34.83      6.33 o 
   1  -8   8       58.61       63.10      3.97 o 
   2  -8   8      147.54      163.76     14.27 o 
   3  -8   8        5.88        4.84      2.44 o 
   4  -8   8       10.28        9.02      4.13 o 
  -2  -7   8      269.39      276.51     12.54 o 
  -1  -7   8       38.50       44.37      6.19 o 
   0  -7   8       13.01       12.25      4.47 o 
   1  -7   8       58.62       55.94      4.65 o 
   2  -7   8      119.10      111.40      5.16 o 
   3  -7   8      249.90      260.92     11.42 o 
   4  -7   8       55.62       50.89      6.50 o 
   5  -7   8      109.16      110.59      6.79 o 
  -3  -6   8       34.20       36.42      6.43 o 
  -2  -6   8        0.03        1.07      2.76 o 
  -1  -6   8       31.14       30.41      4.22 o 
   0  -6   8       39.69       29.32      4.84 o 
   1  -6   8      170.47      161.63     13.25 o 
   2  -6   8      603.10      644.64     11.35 o 
   3  -6   8       81.74       80.83      6.01 o 
   4  -6   8       37.25       33.47      6.20 o 
   5  -6   8        3.63        4.49      2.39 o 
  -4  -5   8      152.01      140.12     10.78 o 
  -3  -5   8       18.18       19.40      6.71 o 
  -2  -5   8       24.98       24.85      3.54 o 
  -1  -5   8      196.81      191.27      6.71 o 
   0  -5   8      299.23      315.89      7.76 o 
   1  -5   8       51.84       44.69      2.73 o 
   2  -5   8      291.95      285.44      6.29 o 
   3  -5   8       51.94       52.80      4.66 o 
   4  -5   8      316.03      326.84     12.05 o 
   5  -5   8        2.79        5.93      4.36 o 
  -4  -4   8      111.37      117.04      8.68 o 
  -3  -4   8       34.37       40.74      8.07 o 
  -2  -4   8      220.75      218.52      7.36 o 
  -1  -4   8       20.62       19.47      5.33 o 
   0  -4   8        0.54        0.54      1.15 o 
   1  -4   8      442.09      462.09      7.46 o 
   2  -4   8      211.90      214.45      8.06 o 
   3  -4   8       20.17       17.05      4.45 o 
   4  -4   8       39.38       40.75      4.53 o 
   5  -4   8      248.73      254.48     14.58 o 
  -5  -3   8       15.45       16.66      5.88 o 
  -4  -3   8       39.08       33.77      4.97 o 
  -3  -3   8       11.31        8.63      3.08 o 
  -2  -3   8        5.20        5.63      2.81 o 
  -1  -3   8      518.94      489.72     10.86 o 
   0  -3   8      139.85      143.13      3.61 o 
   1  -3   8       28.66       22.43      2.76 o 
   2  -3   8       42.65       39.96      2.08 o 
   3  -3   8       71.39       72.15      5.35 o 
   4  -3   8       31.94       34.43      5.22 o 
   5  -3   8        6.22        4.99      3.11 o 
  -5  -2   8        3.29        1.97      2.21 o 
  -4  -2   8       47.09       44.86      4.54 o 
  -3  -2   8       11.47        9.02      4.29 o 
  -2  -2   8        0.20        0.57      2.90 o 
  -1  -2   8       55.82       51.95      2.46 o 
   0  -2   8       18.43       16.59      3.41 o 
   1  -2   8      105.16       95.21      3.92 o 
   2  -2   8       36.54       38.39      2.30 o 
   3  -2   8        0.14        0.17      2.66 o 
   4  -2   8       39.52       35.03      5.80 o 
   5  -2   8      232.52      215.99     15.09 o 
  -6  -1   8        9.57        5.19      3.48 o 
  -5  -1   8        3.61        3.60      3.36 o 
  -4  -1   8        0.99        1.77      2.63 o 
  -3  -1   8      256.49      250.79      5.69 o 
  -2  -1   8       80.95       77.87      3.19 o 
  -1  -1   8       14.19       16.19      2.80 o 
   0  -1   8        9.13       11.41      2.67 o 
   1  -1   8       60.75       66.97      3.23 o 
   2  -1   8      785.59      786.89     11.07 o 
   3  -1   8      165.17      181.81      6.51 o 
   4  -1   8        0.41        0.06      2.22 o 
   5  -1   8        6.63        5.80      2.87 o 
  -6   0   8        5.81        6.14      4.66 o 
  -5   0   8        8.66        4.63      2.59 o 
  -4   0   8      287.08      271.51      6.15 o 
  -3   0   8       25.03       24.56      3.45 o 
  -2   0   8       30.63       30.15      2.38 o 
  -1   0   8       35.69       32.47      1.81 o 
   0   0   8      486.86      492.23     13.31 o 
   1   0   8      634.83      615.29      9.09 o 
   2   0   8      310.97      313.34      6.48 o 
   3   0   8      228.37      228.19      9.64 o 
   4   0   8       41.39       43.29      7.29 o 
   5   0   8       65.69       70.25      7.57 o 
  -6   1   8       53.52       51.65      5.64 o 
  -5   1   8       31.75       34.33      5.04 o 
  -4   1   8        3.70        3.05      1.98 o 
  -3   1   8      901.51      857.44      9.96 o 
  -2   1   8      302.69      315.05      5.92 o 
  -1   1   8       27.18       23.87      4.76 o 
   0   1   8      321.99      311.00      6.84 o 
   1   1   8      143.31      147.94      3.45 o 
   2   1   8      485.77      485.87     10.88 o 
   3   1   8       42.80       41.01      3.08 o 
   4   1   8       20.91       15.11      4.41 o 
  -6   2   8       15.75       16.23      4.31 o 
  -5   2   8      161.59      159.45      6.31 o 
  -4   2   8      212.75      210.86      6.02 o 
  -3   2   8      516.53      492.59      8.53 o 
  -2   2   8        7.18        7.20      2.67 o 
  -1   2   8      195.08      221.42      8.96 o 
   0   2   8       35.37       35.64      4.67 o 
   1   2   8      524.39      560.69     14.41 o 
   2   2   8       83.80       79.86      5.15 o 
   3   2   8        7.92        8.20      3.14 o 
   4   2   8        4.25        5.58      4.64 o 
  -6   3   8       11.89       11.78      3.91 o 
  -5   3   8       65.36       64.76     11.27 o 
  -4   3   8      124.24      131.43      6.23 o 
  -3   3   8      146.51      148.49      8.33 o 
  -2   3   8       42.45       44.52      6.23 o 
  -1   3   8       18.02       18.06      5.51 o 
   0   3   8       50.38       41.12      6.27 o 
   1   3   8       42.73       38.19      8.78 o 
   2   3   8      120.94      116.76      6.74 o 
   3   3   8        5.54        4.51      3.19 o 
  -6   4   8       51.85       57.23      6.70 o 
  -5   4   8        0.09        0.12      2.82 o 
  -4   4   8      196.38      194.38      7.89 o 
  -3   4   8       65.41       60.53      4.79 o 
  -2   4   8        9.03        4.03      2.87 o 
  -1   4   8        1.20        0.94      2.99 o 
   0   4   8        6.52       10.99      4.02 o 
   1   4   8      377.70      393.48     21.72 o 
   2   4   8      103.92      112.02      9.26 o 
  -5   5   8        0.99        1.73      2.87 o 
  -4   5   8       63.45       75.53      7.34 o 
  -3   5   8        3.47        3.48      3.55 o 
  -2   5   8       20.63       22.31      5.22 o 
  -1   5   8      146.49      142.40      9.51 o 
   0   5   8        6.25        5.07      2.85 o 
   1   5   8       29.20       31.08      6.33 o 
  -5   6   8       63.86       59.70      7.59 o 
  -4   6   8      184.85      197.84     10.64 o 
  -3   6   8       12.90       11.17      5.16 o 
  -2   6   8       40.81       32.95      5.19 o 
  -1   6   8      174.58      165.42     11.57 o 
   0   6   8      320.57      348.85     22.59 o 
  -3   7   8      116.31      122.52      9.99 o 
  -2   7   8       66.29       73.99     12.70 o 
   2  -9   9        0.21        3.02      6.45 o 
  -1  -8   9      172.52      172.35     13.88 o 
   0  -8   9        0.01        2.49      2.46 o 
   1  -8   9        7.65       11.76      4.28 o 
   2  -8   9       52.61       60.58      9.25 o 
   3  -8   9      114.08      104.95     18.03 o 
   4  -8   9      104.48      108.84     10.90 o 
  -2  -7   9        3.01        2.81      3.46 o 
  -1  -7   9        1.16        0.35      1.75 o 
   0  -7   9      410.96      406.39     19.61 o 
   1  -7   9      118.85      123.47     12.04 o 
   2  -7   9       15.24       13.41      4.80 o 
   3  -7   9       13.00       13.46      3.34 o 
   4  -7   9        1.90        2.35      2.47 o 
  -3  -6   9       57.90       57.95     10.22 o 
  -2  -6   9      210.94      230.41     12.51 o 
  -1  -6   9      305.81      319.79     11.34 o 
   0  -6   9      177.68      188.31      8.79 o 
   1  -6   9       83.52       67.67      6.98 o 
   2  -6   9      139.69      143.26      7.55 o 
   3  -6   9      281.34      285.07      9.85 o 
   4  -6   9      171.05      184.06     12.00 o 
   5  -6   9       19.39       21.72      4.65 o 
  -4  -5   9      133.68      136.05     14.53 o 
  -3  -5   9       96.78      104.53      9.44 o 
  -2  -5   9        2.58        0.91      2.69 o 
  -1  -5   9       88.01       81.04      9.11 o 
   0  -5   9      576.58      566.31     12.43 o 
   1  -5   9      101.50       93.28      5.40 o 
   2  -5   9        0.20        1.00      2.35 o 
   3  -5   9        3.27        5.12      3.14 o 
   4  -5   9       35.63       36.82      6.92 o 
   5  -5   9      129.19      141.92      9.11 o 
  -4  -4   9      107.43      102.78      7.96 o 
  -3  -4   9      942.59     1044.53     45.75 o 
  -2  -4   9      309.94      309.24      8.02 o 
  -1  -4   9       40.31       41.64      5.00 o 
   0  -4   9       13.41       14.75      2.38 o 
   1  -4   9      277.62      266.04      5.59 o 
   2  -4   9      262.59      268.70     10.38 o 
   3  -4   9       44.61       50.67      3.85 o 
   4  -4   9       13.28       11.32      4.14 o 
   5  -4   9       30.64       27.09      3.75 o 
  -5  -3   9      100.16       95.02      7.85 o 
  -4  -3   9      107.21      117.59     10.30 o 
  -3  -3   9       44.50       48.67      6.05 o 
  -2  -3   9     1322.65     1331.64     14.87 o 
  -1  -3   9       33.17       29.94      2.08 o 
   0  -3   9        6.21        7.83      1.90 o 
   1  -3   9        4.33        4.83      2.56 o 
   2  -3   9       19.50       12.25      3.61 o 
   3  -3   9       47.10       43.24      4.21 o 
   4  -3   9       24.54       27.33      3.87 o 
   5  -3   9        4.27        2.44      2.63 o 
  -5  -2   9        0.41        0.92      1.64 o 
  -4  -2   9      359.35      331.50     32.50 o 
  -3  -2   9      620.01      626.69     10.77 o 
  -2  -2   9        0.97        8.62      8.23 o 
  -1  -2   9      358.17      383.43      6.66 o 
   0  -2   9       83.59       85.37      3.78 o 
   1  -2   9      746.21      740.13      9.06 o 
   2  -2   9      165.85      164.37      4.37 o 
   3  -2   9        5.35        7.62      2.77 o 
   4  -2   9       10.91       13.80      4.61 o 
   5  -2   9        0.57        0.40      1.59 o 
  -5  -1   9      108.29      107.94      9.36 o 
  -4  -1   9       24.03       16.64      3.96 o 
  -3  -1   9      209.48      197.32      5.59 o 
  -2  -1   9      484.80      462.79     15.53 o 
  -1  -1   9        0.69        1.83      1.67 o 
   0  -1   9        0.14        0.11      1.69 o 
   1  -1   9      377.69      379.46      5.84 o 
   2  -1   9       68.32       60.37      2.91 o 
   3  -1   9       76.84       75.88      7.06 o 
   4  -1   9       59.38       64.77      7.04 o 
   5  -1   9      161.22      161.83     13.48 o 
  -6   0   9       83.68       80.90      9.93 o 
  -5   0   9      201.24      176.08     10.35 o 
  -4   0   9      194.71      184.85      8.39 o 
  -3   0   9       90.60       97.81      4.35 o 
  -2   0   9      217.28      214.82      4.80 o 
  -1   0   9       64.70       58.82      2.75 o 
   0   0   9       72.76       71.13      3.12 o 
   1   0   9      666.17      683.92     12.24 o 
   2   0   9      260.14      255.70      5.46 o 
   3   0   9      153.34      163.47      7.69 o 
   4   0   9        3.58        3.04      2.52 o 
  -6   1   9       27.16       21.23      3.38 o 
  -5   1   9      135.58      146.45      9.04 o 
  -4   1   9        1.73        0.81      1.59 o 
  -3   1   9        6.16        4.73      1.43 o 
  -2   1   9      105.71      106.26      2.66 o 
  -1   1   9       92.66      103.21      5.60 o 
   0   1   9      262.56      274.51      7.79 o 
   1   1   9      128.18      123.58      5.71 o 
   2   1   9       64.69       64.68      6.03 o 
   4   1   9      141.87      146.17     16.34 o 
  -6   2   9       77.52       79.65      8.79 o 
  -5   2   9        2.24        1.93      2.12 o 
  -4   2   9      252.76      243.36      9.85 o 
  -3   2   9      179.21      197.40      8.15 o 
  -2   2   9      387.99      362.42      8.95 o 
  -1   2   9        5.45        6.32      1.63 o 
   0   2   9      123.49      144.25      5.92 o 
   1   2   9       61.38       59.00      4.66 o 
   2   2   9       87.29       78.54      5.37 o 
   3   2   9        7.13        2.48      3.92 o 
  -6   3   9       26.67       30.05      6.84 o 
  -5   3   9      152.48      163.43      9.46 o 
  -4   3   9       20.33       17.96      4.08 o 
  -3   3   9      150.42      156.13      7.03 o 
  -2   3   9       17.80       14.49      5.10 o 
  -1   3   9        2.32        3.29      3.84 o 
   0   3   9       89.09       78.56      6.59 o 
   1   3   9       11.91       10.79      3.37 o 
   2   3   9        2.26        1.95      2.21 o 
  -5   4   9       80.66       84.56      6.42 o 
  -4   4   9       65.93       69.57      7.88 o 
  -3   4   9      111.12      111.04      5.90 o 
  -2   4   9       50.76       52.81      4.31 o 
  -1   4   9        0.03        2.57      3.75 o 
   0   4   9        4.86        8.98      3.65 o 
   1   4   9       75.61       75.55      6.77 o 
   2   4   9        0.65        3.01      6.27 o 
  -5   5   9       61.36       67.23     10.09 o 
  -4   5   9       85.56       93.25      7.39 o 
  -3   5   9        0.02        2.00      3.01 o 
  -2   5   9       11.06       14.09      4.90 o 
  -1   5   9        2.49        3.61      3.24 o 
   0   5   9       37.39       39.54      6.38 o 
  -4   6   9      162.38      180.74     11.86 o 
  -3   6   9       68.02       69.49      7.03 o 
  -2   6   9       21.07       18.24      6.33 o 
  -1   6   9       22.00       20.69      5.82 o 
   0  -8  10       86.37      106.88      8.08 o 
   1  -8  10        0.01        4.31      4.39 o 
   2  -8  10       25.37       35.40      7.44 o 
   3  -8  10      105.68      113.32     15.16 o 
  -2  -7  10        0.10       -0.55      2.86 o 
  -1  -7  10        1.02        2.52      2.80 o 
   0  -7  10       15.65        9.20      3.22 o 
   1  -7  10      100.22      112.45     11.60 o 
   2  -7  10       14.42       20.12      5.14 o 
   3  -7  10       18.32       15.07      3.93 o 
   4  -7  10       59.53       59.14      6.26 o 
  -3  -6  10        3.55        2.46      3.64 o 
  -2  -6  10       68.04       69.06      6.01 o 
  -1  -6  10       19.19       20.12      5.30 o 
   0  -6  10        7.08       11.74      3.90 o 
   1  -6  10      407.92      376.52     18.14 o 
   2  -6  10        9.50        7.39      2.79 o 
   3  -6  10       37.20       38.92      4.36 o 
   4  -6  10       22.33       21.65      5.75 o 
  -3  -5  10       12.17        8.88      4.83 o 
  -2  -5  10       72.47       70.18      9.21 o 
  -1  -5  10      149.68      152.63      7.34 o 
   0  -5  10       29.83       25.31      2.88 o 
   1  -5  10       23.81       19.46      2.76 o 
   2  -5  10      367.45      360.42     13.30 o 
   3  -5  10        3.52        4.88      2.32 o 
   4  -5  10        7.26        6.07      2.91 o 
   5  -5  10        9.25        8.41      4.47 o 
  -4  -4  10       16.72       20.20      6.30 o 
  -3  -4  10       16.01       14.93      4.63 o 
  -2  -4  10        0.04        1.01      2.58 o 
  -1  -4  10       88.21       88.95      6.57 o 
   0  -4  10      327.38      316.12      8.46 o 
   1  -4  10       41.27       31.93      2.68 o 
   2  -4  10      322.03      306.91      7.18 o 
   3  -4  10      131.23      137.13      6.82 o 
   4  -4  10        3.17        0.79      2.42 o 
   5  -4  10       22.58       26.80      6.98 o 
  -4  -3  10       34.76       36.32      4.00 o 
  -3  -3  10       32.64       29.84      3.54 o 
  -2  -3  10      403.55      398.37      9.74 o 
  -1  -3  10       21.56       21.86      5.25 o 
   0  -3  10      215.42      211.57      5.26 o 
   1  -3  10      246.83      242.95      9.52 o 
   2  -3  10       79.61       75.91      3.88 o 
   3  -3  10       11.91        9.38      4.29 o 
   4  -3  10        0.35        1.30      2.05 o 
   5  -3  10       61.95       63.84      6.70 o 
  -5  -2  10       93.45      100.16      7.87 o 
  -4  -2  10       36.43       29.07      6.85 o 
  -3  -2  10      188.07      184.40      9.12 o 
  -2  -2  10        2.65        4.00      3.25 o 
  -1  -2  10     1523.51     1489.58     16.52 o 
   0  -2  10       40.89       41.34      3.86 o 
   1  -2  10      241.43      232.25      5.94 o 
   2  -2  10      264.45      272.06      7.88 o 
   3  -2  10       32.58       31.66      4.44 o 
   4  -2  10       79.37       84.71      9.48 o 
  -5  -1  10        1.17        5.14      4.14 o 
  -4  -1  10       97.67       90.51      6.01 o 
  -3  -1  10      183.69      170.39     10.20 o 
  -2  -1  10      119.47      111.88      3.77 o 
  -1  -1  10       12.74       12.29      2.06 o 
   0  -1  10     1027.90     1034.20     22.18 o 
   1  -1  10      155.27      147.50      3.94 o 
   2  -1  10      314.86      338.31     10.97 o 
   3  -1  10        2.65        2.81      2.34 o 
   4  -1  10        7.41        7.57      4.12 o 
  -5   0  10       42.35       40.55      6.65 o 
  -4   0  10        2.13        1.00      1.80 o 
  -3   0  10      254.97      236.91      5.12 o 
  -2   0  10      404.30      396.59     11.01 o 
  -1   0  10      862.88      908.67     16.36 o 
   0   0  10       99.92       93.73      4.58 o 
   1   0  10      268.31      269.51     15.96 o 
   2   0  10       28.74       28.68      4.21 o 
   3   0  10      226.42      229.91     18.61 o 
   4   0  10       50.52       54.82     10.04 o 
  -4   1  10      683.91      644.59     18.42 o 
  -3   1  10      280.46      250.18      9.17 o 
  -2   1  10        1.50        1.94      1.62 o 
  -1   1  10        2.07        1.82      2.77 o 
   0   1  10      382.80      395.50      8.35 o 
   1   1  10      486.70      478.30     29.73 o 
   2   1  10       21.59       23.92      3.17 o 
   3   1  10        3.18        7.00      5.52 o 
  -5   2  10       33.06       30.40      3.88 o 
  -4   2  10        0.99        1.48      2.49 o 
  -3   2  10      579.27      543.94     16.43 o 
  -2   2  10      109.52      108.31      7.42 o 
  -1   2  10       57.38       57.26      4.59 o 
   0   2  10        0.00        0.52      2.74 o 
   1   2  10       79.87       77.06      5.88 o 
   2   2  10       56.37       56.18      4.42 o 
  -5   3  10       73.12       73.19      6.98 o 
  -4   3  10      110.67      110.75      7.37 o 
  -3   3  10        3.74        2.36      2.76 o 
  -2   3  10       60.07       58.26      4.94 o 
  -1   3  10        8.47        5.69      3.58 o 
   0   3  10      167.16      180.01      8.39 o 
   1   3  10       73.41       71.25      9.86 o 
   2   3  10       15.07        5.75      6.10 o 
  -5   4  10       38.58       32.41      6.59 o 
  -4   4  10       51.94       51.31      6.16 o 
  -3   4  10       86.61       94.20      6.53 o 
  -2   4  10       41.76       47.23      6.60 o 
  -1   4  10       36.81       35.01      7.96 o 
   0   4  10        0.29        0.77      3.16 o 
   1   4  10       34.48       38.06      6.00 o 
  -4   5  10       36.72       41.12      5.97 o 
  -3   5  10        1.04        2.43      2.34 o 
  -2   5  10        2.83        2.59      3.19 o 
  -1   5  10      151.75      157.71     10.11 o 
   0   5  10      112.07      115.66     18.92 o 
   1  -8  11       34.25       41.77      7.92 o 
   2  -8  11        6.23        3.03      4.35 o 
  -1  -7  11       66.90       65.50     10.52 o 
   0  -7  11       25.30       21.59      4.62 o 
   1  -7  11       15.49       16.03      5.40 o 
   3  -7  11       29.89       26.94     10.37 o 
  -2  -6  11        0.52        0.98      2.61 o 
  -1  -6  11       27.80       30.79      6.55 o 
   0  -6  11       52.25       45.18      3.60 o 
   1  -6  11       21.32       24.92      4.73 o 
   2  -6  11       15.04       21.26      4.50 o 
   3  -6  11        6.83        5.74      2.38 o 
   4  -6  11       15.40       15.89      4.63 o 
  -3  -5  11        8.02        8.48      2.99 o 
  -2  -5  11        2.48        1.38      2.61 o 
  -1  -5  11      256.99      259.36     11.82 o 
   0  -5  11        2.51        2.73      2.84 o 
   1  -5  11      302.88      275.61     13.62 o 
   2  -5  11        0.09        1.77      2.51 o 
   3  -5  11       68.33       68.14      6.30 o 
   4  -5  11       26.67       33.28      6.54 o 
  -4  -4  11       10.18        9.07      3.29 o 
  -3  -4  11        4.74        3.85      3.11 o 
  -2  -4  11      169.17      170.07      7.99 o 
  -1  -4  11       23.45       19.89      4.24 o 
   0  -4  11      190.40      184.15      7.11 o 
   1  -4  11        0.13       -0.05      1.55 o 
   2  -4  11      289.44      281.45      9.65 o 
   3  -4  11        9.19        5.55      2.65 o 
   4  -4  11       54.47       52.46      4.68 o 
  -4  -3  11       22.49       24.98      5.98 o 
  -3  -3  11      108.44      109.25      6.47 o 
  -2  -3  11      296.01      300.46     11.01 o 
  -1  -3  11       25.04       21.58      2.72 o 
   0  -3  11       86.14       77.46      3.56 o 
   1  -3  11      147.49      148.84      6.57 o 
   2  -3  11       13.93       14.45      3.63 o 
   3  -3  11       38.05       39.86      5.50 o 
   4  -3  11       70.46       72.26      5.30 o 
  -5  -2  11      144.14      164.17     10.91 o 
  -4  -2  11       42.53       53.66      7.25 o 
  -3  -2  11       79.06       78.58      6.55 o 
  -2  -2  11      444.79      423.87     14.42 o 
  -1  -2  11        0.11       -0.18      1.26 o 
   0  -2  11        7.97        8.85      2.24 o 
   1  -2  11       20.95       19.37      2.45 o 
   2  -2  11        0.13        0.92      2.09 o 
   3  -2  11       20.98       18.77      4.33 o 
   4  -2  11       70.02       63.11      6.63 o 
  -5  -1  11        0.32        0.69      2.30 o 
  -4  -1  11       48.74       47.98      5.96 o 
  -3  -1  11      276.64      275.51      9.70 o 
  -2  -1  11       81.16       81.17      3.10 o 
  -1  -1  11       51.33       52.36      3.06 o 
   0  -1  11      611.03      632.26     11.10 o 
   1  -1  11       66.14       56.37      2.72 o 
   2  -1  11      329.05      329.74     16.32 o 
   3  -1  11      154.52      169.46     14.48 o 
   4  -1  11       50.85       51.53      7.81 o 
  -5   0  11      282.89      288.69     18.37 o 
  -4   0  11       15.07        6.14      3.49 o 
  -3   0  11        0.31        0.67      1.78 o 
  -2   0  11       37.70       35.28      3.99 o 
  -1   0  11        0.09       -0.29      2.23 o 
   0   0  11       63.09       61.32      7.78 o 
   1   0  11      771.66      788.59     11.63 o 
   2   0  11        3.35        3.86      5.40 o 
   3   0  11        0.28       -0.46      3.81 o 
  -5   1  11       52.99       58.52      7.85 o 
  -4   1  11      118.02      114.66     12.14 o 
  -3   1  11       15.59       22.98      3.20 o 
  -2   1  11      255.93      245.64      8.98 o 
  -1   1  11      343.92      368.35     12.32 o 
   0   1  11       41.63       38.93      4.96 o 
   1   1  11      207.67      189.78      7.91 o 
   2   1  11      352.48      356.01     23.91 o 
   3   1  11        5.37        3.18      4.55 o 
  -5   2  11       55.28       59.05      8.69 o 
  -4   2  11        0.13        1.55      1.50 o 
  -3   2  11       56.09       47.78      6.27 o 
  -2   2  11        5.70        4.17      2.96 o 
  -1   2  11      193.95      211.61      8.70 o 
   0   2  11       64.89       69.15      6.21 o 
   1   2  11       12.37       12.83      4.58 o 
   2   2  11        2.96        1.73      3.79 o 
  -5   3  11       45.16       56.29      7.46 o 
  -4   3  11      187.00      198.88     10.11 o 
  -3   3  11       14.44       20.07      6.47 o 
  -2   3  11      170.14      155.70      9.87 o 
  -1   3  11        2.73        1.84      3.11 o 
   0   3  11      149.90      158.07      9.59 o 
   1   3  11      117.10      124.98      9.94 o 
  -4   4  11       11.96       12.01      4.88 o 
  -3   4  11       53.70       61.80      5.64 o 
  -2   4  11       21.16       31.12      5.77 o 
  -1   4  11      121.94      129.44      8.06 o 
   0   4  11       12.74       12.92      3.81 o 
  -3   5  11       18.73       17.53      4.64 o 
  -2   5  11       30.43       29.20      9.13 o 
   0  -7  12      191.77      228.53     19.61 o 
   1  -7  12        7.01        9.94      5.14 o 
   2  -7  12       13.62       17.58      6.09 o 
  -2  -6  12        0.04        2.22      1.91 o 
  -1  -6  12       12.35       10.63      3.91 o 
   0  -6  12        0.37        0.56      2.00 o 
   1  -6  12       38.64       39.71      7.39 o 
   2  -6  12       59.28       52.39      5.61 o 
   3  -6  12       26.93       24.77      4.39 o 
  -3  -5  12        1.34        1.42      2.36 o 
  -2  -5  12       58.74       62.69      6.44 o 
  -1  -5  12      156.31      151.17     13.49 o 
   0  -5  12      177.05      196.53     15.33 o 
   1  -5  12        1.09        3.59      4.13 o 
   2  -5  12       57.88       55.81      5.49 o 
   3  -5  12       84.18       77.16      6.49 o 
   4  -5  12      166.82      178.59     17.92 o 
  -3  -4  12       55.42       46.50      6.25 o 
  -2  -4  12       31.28       31.06      5.53 o 
  -1  -4  12       18.13       16.12      3.72 o 
   0  -4  12       51.75       52.11      3.35 o 
   2  -4  12      204.70      193.55      8.55 o 
   3  -4  12       19.16       11.83      3.66 o 
   4  -4  12        4.06        2.71      1.58 o 
  -4  -3  12       39.25       41.41      5.58 o 
  -3  -3  12      131.04      130.21      8.78 o 
  -2  -3  12      238.84      246.71      9.73 o 
  -1  -3  12      755.08      772.55     22.23 o 
   0  -3  12        8.66        9.05      1.90 o 
   1  -3  12       25.31       24.96      4.27 o 
   2  -3  12      235.17      230.51      8.80 o 
   3  -3  12      348.35      363.89      8.73 o 
   4  -3  12        2.49        4.10      2.54 o 
  -4  -2  12      171.97      172.94     11.13 o 
  -3  -2  12       40.45       38.75      4.51 o 
  -2  -2  12        1.64        2.00      3.10 o 
  -1  -2  12       34.98       30.40      2.55 o 
   0  -2  12      684.73      703.86     28.48 o 
   1  -2  12      175.43      167.20      6.42 o 
   2  -2  12       20.79       23.70      6.14 o 
   3  -2  12        1.15        5.92      6.65 o 
  -4  -1  12        2.66        1.44      3.20 o 
  -3  -1  12       76.76       77.61      9.01 o 
  -2  -1  12      164.22      151.83     18.44 o 
  -1  -1  12      466.46      464.34     15.28 o 
   0  -1  12       29.10       26.89      3.75 o 
   1  -1  12      171.73      168.55      6.79 o 
   2  -1  12       22.79       25.76      5.33 o 
   3  -1  12       22.55       32.52      7.91 o 
  -5   0  12       54.51       68.11      9.60 o 
  -4   0  12       10.82        6.73      4.86 o 
  -3   0  12        8.56       10.07      6.10 o 
  -2   0  12      234.68      238.77      9.03 o 
  -1   0  12        5.21        3.56      2.39 o 
   0   0  12      634.24      645.25     26.32 o 
   1   0  12       25.25       22.21      3.38 o 
   3   0  12       75.48       78.63      9.59 o 
  -5   1  12        1.42        3.78      6.40 o 
  -4   1  12       34.61       25.80      7.12 o 
  -3   1  12      146.99      135.06      8.81 o 
  -2   1  12       59.86       61.46      4.60 o 
  -1   1  12      105.46      110.60      5.57 o 
   0   1  12        1.82        1.76      2.85 o 
   1   1  12      318.01      320.54     15.73 o 
  -4   2  12        0.16        1.81      3.49 o 
  -3   2  12      148.48      147.58      8.73 o 
  -2   2  12       34.89       29.42      7.46 o 
  -1   2  12       31.24       41.75      5.73 o 
   0   2  12       48.51       53.59      7.32 o 
   1   2  12        3.35        1.14      2.04 o 
  -4   3  12      116.52      117.32      8.07 o 
  -3   3  12      161.38      151.35      8.05 o 
  -2   3  12       18.29       22.10      4.99 o 
  -1   3  12        3.79        1.46      2.91 o 
   0   3  12        1.59       -0.02      2.75 o 
  -3   4  12        3.49        1.63      1.36 o 
  -2   4  12       39.22       35.13      8.39 o 
  -1   4  12        0.02        1.96      4.90 o 
  -1  -6  13       32.39       39.61      6.87 o 
   0  -6  13        8.05        6.30      4.45 o 
   1  -6  13        8.96       11.04      4.90 o 
  -2  -5  13       42.01       41.75      4.47 o 
  -1  -5  13      120.64      127.91      8.03 o 
   0  -5  13      112.27      114.67      9.81 o 
   1  -5  13       26.00       23.97      5.29 o 
   2  -5  13       13.44       12.13      8.33 o 
   3  -5  13        1.65        2.60      2.37 o 
  -3  -4  13       58.34       65.27      7.75 o 
  -2  -4  13       72.05       67.88      5.48 o 
  -1  -4  13      282.13      268.25     42.65 o 
   0  -4  13        4.94        5.05      2.13 o 
   1  -4  13       82.50       85.79      7.06 o 
   2  -4  13      145.87      147.78      7.57 o 
   3  -4  13      115.50      120.14      7.75 o 
  -3  -3  13       14.32       14.08      3.93 o 
  -2  -3  13       12.30        9.67      3.05 o 
  -1  -3  13      195.10      209.35     10.83 o 
   0  -3  13      371.31      362.92     17.43 o 
   1  -3  13        7.47        9.67      4.29 o 
   2  -3  13       15.42       13.59      5.04 o 
   3  -3  13       14.01       12.99      6.42 o 
  -4  -2  13      166.47      165.83     17.99 o 
  -3  -2  13       18.45       15.47     11.27 o 
  -2  -2  13      305.57      333.85     23.04 o 
  -1  -2  13      146.26      132.82     12.28 o 
   0  -2  13       29.51       26.54      4.28 o 
   1  -2  13      143.10      122.75     10.87 o 
   2  -2  13        8.16        7.12      3.92 o 
   3  -2  13      176.96      190.69     16.67 o 
  -4  -1  13       23.79       20.59      5.02 o 
  -3  -1  13        0.91        0.73      4.01 o 
  -2  -1  13        3.74        2.53      6.12 o 
  -1  -1  13      112.27      119.47      6.37 o 
   0  -1  13        0.34        2.19      2.61 o 
   2  -1  13       19.99       15.91      4.44 o 
  -4   0  13       12.03       16.75      5.43 o 
  -3   0  13       19.61       15.93      5.24 o 
  -2   0  13      158.44      156.22     11.52 o 
  -1   0  13      108.81      101.47      6.81 o 
   0   0  13        8.30        5.99      4.30 o 
   1   0  13       15.11       13.72      5.47 o 
  -4   1  13       33.95       44.01      8.21 o 
  -3   1  13        9.19       14.85      5.07 o 
  -2   1  13       17.66       18.65      5.34 o 
  -1   1  13       19.34       17.14      4.25 o 
   0   1  13       83.52       85.03      5.71 o 
  -4   2  13      110.43      108.17     11.13 o 
  -3   2  13       34.54       44.07      5.42 o 
  -2   2  13      205.14      202.89     10.14 o 
  -1   2  13        0.17        1.17      2.61 o 
   0   2  13       94.57       93.76      7.06 o 
  -3   3  13      137.91      149.48      9.68 o 
  -2   3  13        0.61        0.63      2.50 o 
  -1   3  13      346.03      320.56     25.13 o 
  -1  -5  14        1.86        1.87      2.13 o 
   0  -5  14       25.18       17.59      5.00 o 
   1  -5  14       47.21       50.44      6.23 o 
  -2  -4  14       79.72       70.54     12.82 o 
  -1  -4  14       78.39       70.62      4.39 o 
  -3  -3  14      229.25      226.09     19.57 o 
  -2  -3  14       95.00      104.19      8.81 o 
  -1  -3  14       19.02       20.16      3.94 o 
   2  -3  14       48.58       46.41      7.40 o 
  -3  -2  14       17.12       16.65      3.70 o 
  -2  -2  14      147.05      153.26     11.34 o 
  -1  -2  14      176.83      193.13     13.26 o 
   1  -2  14        4.16        5.17      3.26 o 
   2  -2  14        2.75        1.56      3.24 o 
  -3  -1  14      178.52      197.19     16.70 o 
  -2  -1  14        1.65        2.03      6.03 o 
  -1  -1  14        8.63       10.80      5.70 o 
   0  -1  14        4.03        3.95      2.35 o 
  -3   0  14        5.28        8.41      5.68 o 
  -2   0  14       77.87       93.55      9.86 o 
  -1   0  14       62.99       61.93      5.11 o 
   0   0  14       25.23       25.91      3.80 o 
  -3   1  14       21.59       20.96      6.02 o 
  -2   1  14       11.11        9.08      4.09 o 
  -1   1  14        2.70        1.79      2.25 o 
   0   1  14       90.93       92.74     10.10 o 
  -2   2  14      292.55      341.28     26.25 o 
  -1  -3  15       66.90       68.07      9.03 o 
  -2  -2  15       11.32       13.75      5.22 o 
  -1  -2  15       78.83       76.73      8.18 o 
  -2  -1  15       14.70       17.11      5.98 o 
  -1  -1  15       40.03       36.36      5.86 o 
  -1   0  15      140.66      152.04     13.98 o 
                                                 
